# Supplementary material for: Untargeted Urinary Proteomics Uncovers Nephroprotective and Systemic Adaptations after Obesity Surgery-Induced Weight Loss
Source: J Proteome Res. 2025 Dec 10;25(1):119–30. doi: 10.1021/acs.jproteome.5c00500 (PMC12818830; doi:10.1021/acs.jproteome.5c00500)
Supplement: Supplementary file 1 [file pr5c00500_si_001.xlsx]

## Sheet: Supplementary Table 1
Supplementary Table 1 – Identified and Quantified Urinary Proteins Pre- and Post-Bariatric Surgery
Checked	Protein FDR Confidence: Combined	Master	Accession	Description	Exp. q-value: Combined	Contaminant	Sum PEP Score	Coverage [%]	# Peptides	# Isoforms	# PSMs	# Unique Peptides	# AAs	MW [kDa]	calc. pI	Score MSPepSearch: MSPepSearch	Score Sequest HT: Sequest HT	# Peptides (by Search Engine): MSPepSearch	# Peptides (by Search Engine): Sequest HT	Biological Process	Cellular Component	Molecular Function	Pfam IDs	Entrez Gene ID	Ensembl Gene ID	Gene Symbol	Gene ID	WikiPathways	Reactome Pathways	# Protein Pathway Groups	# Razor Peptides	Abundances (Normalized): F1: Sample FKS2A	Abundances (Normalized): F2: Sample FKS2B	Abundances (Normalized): F3: Sample FKS5A	Abundances (Normalized): F4: Sample FKS5B	Abundances (Normalized): F5: Sample FKS7A	Abundances (Normalized): F6: Sample FKS7B	Abundances (Normalized): F7: Sample FKS8A	Abundances (Normalized): F8: Sample FKS8B	Abundances (Normalized): F9: Sample FKS10A	Abundances (Normalized): F10: Sample FKS10B	Abundances (Normalized): F11: Sample FKS11A	Abundances (Normalized): F12: Sample FKS11B	Abundances (Normalized): F13: Sample FKS17A	Abundances (Normalized): F14: Sample FKS17B	Abundances (Normalized): F15: Sample FKS26A	Abundances (Normalized): F16: Sample FKS26B	Abundances (Normalized): F17: Sample FKS31A	Abundances (Normalized): F18: Sample FKS31B
FALSE	High	Master Protein	P15924	Desmoplakin OS=Homo sapiens OX=9606 GN=DSP PE=1 SV=3	0	FALSE	1308.06	71	273	366	21701	271	2871	331.6	6.81	5549991	23725.5	263	238	cell adhesion;cell organization and biogenesis;protein metabolism;other metabolic processes;stress response;developmental processes;other biological processes	plasma membrane;other membranes;cytoskeleton;other cell component	cytoskeletal activity;other molecular function	Pf00681, Pf17902, Pf18373, Pf21019	1832	ENSG00000096696	DSP	B2RTT2; D7RX09; hsa:1832; O75993; P15924; Q14189; Q9UHN4	Arrhythmogenic right ventricular cardiomyopathy; Lung fibrosis; Epithelial to mesenchymal transition in colorectal cancer	Formation of the cornified envelope; Neutrophil degranulation; RND3 GTPase cycle; RND1 GTPase cycle; Apoptotic cleavage of cell adhesion proteins	9	2	1.09702e+08	1.81584e+08	1.85161e+08	9.76403e+07	5.05116e+06	1.35022e+07	4.90814e+07	3.10671e+08	2.69881e+07	3.40822e+07	1.71016e+07	1.3752e+08	9.17829e+07	5.11679e+07	4.10449e+08	3.41032e+08	2.32254e+08	1.49871e+08
FALSE	High	Master Protein	Q09666	Neuroblast differentiation-associated protein AHNAK OS=Homo sapiens OX=9606 GN=AHNAK PE=1 SV=2	0	FALSE	958.088	67	246	300	11568	245	5890	628.7	6.15	2687346	11693.8	245	227	other biological processes	non-structural extracellular;plasma membrane;other membranes;cytosol;cytoskeleton;nucleus;other cell component	other molecular function		79026	ENSG00000124942	AHNAK	A1A586; hsa:79026; Q09666			0	1	3.4469e+07	4.74845e+07	3.40041e+07	2.70673e+07	1.97385e+06	1.65573e+07	9.88358e+06	3.51803e+07	1.11735e+07	9.71738e+06	5.66252e+06	9.67996e+07	1.17305e+08	3.18818e+07	1.14409e+08	5.32898e+07	5.37673e+07	7.08774e+07
FALSE	High	Master Protein	P13646	Keratin, type I cytoskeletal 13 OS=Homo sapiens OX=9606 GN=KRT13 PE=1 SV=4	0	FALSE	848.283	85	112	243	62982	52	458	49.6	4.96	16462396	84540.3	111	56	cell organization and biogenesis;stress response;other biological processes	cytosol;cytoskeleton	other molecular function	Pf00038	3860	ENSG00000171401	KRT13	hsa:3860; P13646; Q53G54; Q6AZK5; Q8N240	Vitamin D receptor pathway	Formation of the cornified envelope	3	126	9.36115e+08	1.51979e+09	2.82441e+09	1.51526e+09	3.75334e+07	3.22859e+08	9.3429e+08	4.8183e+09	5.12613e+08	2.50393e+08	2.76716e+08	1.54951e+09	1.56338e+09	4.71716e+08	4.70107e+09	4.82032e+09	2.47106e+09	1.86872e+09
FALSE	High	Master Protein	P04259	Keratin, type II cytoskeletal 6B OS=Homo sapiens OX=9606 GN=KRT6B PE=1 SV=5	0	FALSE	727.666	82	129	170	39068	3	564	60	8	10990480	47747.8	124	74	cell organization and biogenesis;other biological processes	cytosol;cytoskeleton	bone, tooth or skin structural activity;cytoskeletal activity	Pf00038, Pf16208	3854	ENSG00000185479	KRT6B	hsa:3854; P04259; P48669		Formation of the cornified envelope	2	3	2.69745e+07	1.59604e+07	3.66283e+07	1.8625e+07	2.18093e+06	3.77549e+07	1.37682e+07	4.79023e+07	9.56342e+06	5.86803e+06	3.96006e+06	3.48189e+07	3.15322e+07	7.42914e+06	9.99579e+07	3.43961e+07	3.99112e+07	1.71038e+07
FALSE	High	Master Protein	O60437	Periplakin OS=Homo sapiens OX=9606 GN=PPL PE=1 SV=4	0	FALSE	725.632	72	165	202	13149	164	1756	204.6	5.6	3125915	14326.2	153	153	cell organization and biogenesis;stress response;other biological processes	plasma membrane;other membranes;cytosol;cytoskeleton;other cell component	cytoskeletal activity;other molecular function	Pf17902	5493	ENSG00000118898	PPL	hsa:5493; O60314; O60437; O60454; Q14C98		Formation of the cornified envelope; Butyrophilin (BTN) family interactions	2	1	3.84421e+07	1.02441e+08	9.53828e+07	8.96294e+07	1.85871e+06	1.3336e+07	4.08604e+07	2.76747e+08	1.30227e+07	1.21858e+07	6.04178e+06	7.33931e+07	1.72652e+08	2.9333e+07	1.76623e+08	1.70609e+08	8.04485e+07	1.40909e+08
FALSE	High	Master Protein	P35579	Myosin-9 OS=Homo sapiens OX=9606 GN=MYH9 PE=1 SV=4	0	FALSE	724.234	62	151	217	8064	116	1960	226.4	5.6	1986313	8479.56	151	133	cell cycle OR cell proliferation;cell organization and biogenesis;protein metabolism;stress response;transport;developmental processes;signal transduction;other biological processes	plasma membrane;other membranes;cytosol;cytoskeleton;nucleus;other cell component	signal transduction activity or receptor binding;cytoskeletal activity;other molecular function	Pf00063, Pf01576, Pf02736	4627	ENSG00000100345	MYH9	A8K6E4; hsa:4627; O60805; P35579; Q60FE2; Q86T83	Primary focal segmental glomerulosclerosis (FSGS); VEGFA-VEGFR2 signaling; Nephrotic syndrome; HDAC6 interactions in the central nervous system	Regulation of actin dynamics for phagocytic cup formation; FCGR3A-mediated phagocytosis; Sensory processing of sound by inner hair cells of the cochlea; Sensory processing of sound by outer hair cells of the cochlea; Translocation of SLC2A4 (GLUT4) to the plasma membrane; Signaling by ALK fusions and activated point mutants; RHO GTPases activate CIT; EPHA-mediated growth cone collapse; Sema4D ind…	17	35	9.61899e+06	2.03601e+07	3.50106e+07	2.19756e+07	1.08576e+07	2.25753e+07	2.0131e+07	5.12064e+07	3.17885e+06	5.6934e+06	5.26968e+07	3.92569e+07	3.26013e+07	1.41773e+07	4.456e+07	8.15241e+07	4.02103e+07	3.96254e+07
FALSE	High	Master Protein	P04264	Keratin, type II cytoskeletal 1 OS=Homo sapiens OX=9606 GN=KRT1 PE=1 SV=6	0	FALSE	635.534	80	111	176	33599	37	644	66	8.12	8966079	43676.3	109	66	cell organization and biogenesis;protein metabolism;other metabolic processes;stress response;other biological processes	non-structural extracellular;plasma membrane;other membranes;cytosol;cytoskeleton;other cell component	bone, tooth or skin structural activity;other molecular function	Pf00038, Pf16208, Pf16210	3848	ENSG00000167768	KRT1	B2RA01; hsa:3848; P04264; P85925; P86104; Q14720; Q6GSJ0; Q9H298	Corticotropin-releasing hormone signaling pathway	Neutrophil degranulation; Formation of the cornified envelope	4	87	5.03035e+08	3.22137e+08	1.7687e+08	1.88577e+08	5.09761e+07	4.59998e+08	3.16157e+08	4.88732e+08	2.05832e+08	9.69794e+07	8.82821e+07	7.25478e+08	3.53457e+08	1.19687e+08	1.48616e+09	6.25852e+08	7.15438e+08	2.70287e+08
FALSE	High	Master Protein	P19013	Keratin, type II cytoskeletal 4 OS=Homo sapiens OX=9606 GN=KRT4 PE=1 SV=5	0	FALSE	626.736	88	116	171	32809	93	520	56.1	6.61	8806850	41947.8	107	70	cell organization and biogenesis;other biological processes	cytosol;cytoskeleton;other cell component	bone, tooth or skin structural activity	Pf00038, Pf16208	3851	ENSG00000170477	KRT4	B4DRS2; F8VS64; hsa:3851; P19013; Q6GTR8; Q96LA7; Q9BTL1		Formation of the cornified envelope	2	16	5.40439e+08	8.11963e+08	8.1636e+07	4.83816e+08	1.32244e+07	1.91845e+08	4.11264e+08	1.73779e+09	1.33638e+08	9.91372e+07	1.06042e+08	7.97691e+08	8.09206e+08	2.97962e+08	1.85928e+09	1.49001e+09	1.50429e+09	1.09367e+09
FALSE	High	Master Protein	P01024	Complement C3 OS=Homo sapiens OX=9606 GN=C3 PE=1 SV=2	0	FALSE	620.44	68	125	191	13502	124	1663	187	6.4	3113288	15834.6	122	102	cell organization and biogenesis;other metabolic processes;stress response;developmental processes;signal transduction;other biological processes	non-structural extracellular;plasma membrane;other membranes;ER/Golgi;other cytoplasmic organelle;other cell component	signal transduction activity or receptor binding;enzyme regulator activity	Pf00207, Pf01759, Pf01821, Pf01835, Pf07677, Pf07678, Pf07703, Pf17789, Pf17790, Pf17791, Pf21308, Pf21406	718	ENSG00000125730	C3	A7E236; hsa:718; P01024	Allograft rejection; Complement system; Dengue-2 interactions with complement and coagulation cascades; TYROBP causal network in microglia; Cells and molecules involved in local acute inflammatory response ; 16p11.2 distal deletion syndrome; Complement system in neuronal development and plasticity; Acquired partial lipodystrophy / Barraquer-Simons syndrome; Complement-mediated inflammation of pul…	Immunoregulatory interactions between a Lymphoid and a non-Lymphoid cell; Regulation of Complement cascade; G alpha (i) signalling events; Neutrophil degranulation; Peptide ligand-binding receptors; Regulation of Insulin-like Growth Factor (IGF) transport and uptake by Insulin-like Growth Factor Binding Proteins (IGFBPs); Post-translational protein phosphorylation; Purinergic signaling in leishma…	22	1	8.42658e+07	4.88782e+07	5.22342e+07	3.4638e+07	1.46594e+08	4.21371e+07	5.13439e+07	3.63717e+07	7.71923e+06	5.42477e+07	7.00144e+07	5.61147e+07	2.3737e+07	3.05379e+07	2.0567e+07	2.88678e+07	4.60554e+07	2.63097e+07
FALSE	High	Master Protein	Q92817	Envoplakin OS=Homo sapiens OX=9606 GN=EVPL PE=1 SV=3	0	FALSE	597.481	65	140	180	8429	139	2033	231.5	6.96	1956266	9688.78	132	129	cell organization and biogenesis;protein metabolism;other metabolic processes;stress response;other biological processes	plasma membrane;other membranes;cytosol;cytoskeleton;other cell component	other molecular function	Pf00681, Pf17902, Pf21020	2125	ENSG00000167880	EVPL	A0AUV5; hsa:2125; Q92817		Formation of the cornified envelope	1	1	1.91329e+07	3.43312e+07	5.09267e+07	3.79714e+07	4.03424e+06	7.60194e+06	2.03715e+07	9.4062e+07	1.18628e+07	6.8302e+06	6.7261e+06	5.59287e+07	7.82316e+07	1.29115e+07	8.8694e+07	6.86373e+07	4.30319e+07	5.94019e+07
FALSE	High	Master Protein	P02787	Serotransferrin OS=Homo sapiens OX=9606 GN=TF PE=1 SV=4	0	FALSE	521.899	87	95	133	24877	92	698	77	7.12	6310776	31301.5	94	66	cell organization and biogenesis;stress response;transport;signal transduction;other biological processes	non-structural extracellular;plasma membrane;other membranes;ER/Golgi;other cytoplasmic organelle;other cell component	signal transduction activity or receptor binding;other molecular function	Pf00405	7018	ENSG00000091513	TF	hsa:7018; O43890; P02787; Q1HBA5; Q9NQB8; Q9UHV0	Iron metabolism in placenta; Pluripotent stem cell differentiation pathway; Ferroptosis; IL-18 signaling pathway; 3q29 copy number variation syndrome; Iron metabolism disorders; Sudden infant death syndrome (SIDS) susceptibility pathways	Platelet degranulation ; Regulation of Insulin-like Growth Factor (IGF) transport and uptake by Insulin-like Growth Factor Binding Proteins (IGFBPs); Post-translational protein phosphorylation; Cargo recognition for clathrin-mediated endocytosis; Transferrin endocytosis and recycling	14	3	3.4611e+08	2.64931e+08	5.97666e+08	2.5408e+08	3.19188e+08	1.49512e+08	4.1888e+08	1.64753e+08	2.09741e+08	1.43632e+08	5.05034e+08	1.844e+08	8.93464e+07	1.82896e+08	1.45825e+08	1.37422e+08	1.89044e+08	1.10115e+08
FALSE	High	Master Protein	P00450	Ceruloplasmin OS=Homo sapiens OX=9606 GN=CP PE=1 SV=2	0	FALSE	490.898	66	79	152	12744	71	1065	122.1	5.72	3049181	15777.4	77	57	transport;other biological processes	non-structural extracellular;plasma membrane;other membranes;ER/Golgi	other molecular function	Pf00394, Pf07731, Pf07732	1356	ENSG00000047457	CP	hsa:1356; P00450; Q14063; Q2PP18; Q9UKS4	Ferroptosis; Neurodegeneration with brain iron accumulation (NBIA) subtypes pathway; Iron metabolism disorders	Regulation of Insulin-like Growth Factor (IGF) transport and uptake by Insulin-like Growth Factor Binding Proteins (IGFBPs); Post-translational protein phosphorylation; Metal ion SLC transporters; Iron uptake and transport; Defective SLC40A1 causes hemochromatosis 4 (HFE4) (macrophages); Defective CP causes aceruloplasminemia (ACERULOP)	9	10	2.55287e+08	1.33985e+08	1.16422e+08	1.01578e+08	6.61848e+07	2.76075e+07	9.20865e+07	3.66563e+07	7.05871e+07	5.03024e+07	5.66327e+07	3.24643e+07	3.89307e+07	3.23287e+07	3.08706e+07	2.55876e+07	1.36062e+08	1.10111e+08
FALSE	High	Master Protein	P60709	Actin, cytoplasmic 1 OS=Homo sapiens OX=9606 GN=ACTB PE=1 SV=1	0	FALSE	471.778	82	82	120	15811	22	375	41.7	5.48	4656462	16368.2	82	35	cell organization and biogenesis;developmental processes;other biological processes	plasma membrane;other membranes;cytosol;cytoskeleton;nucleus;other cell component	cytoskeletal activity;other molecular function	Pf00022	60	ENSG00000075624	ACTB	hsa:60; P02570; P60709; P70514; P99021; Q11211; Q64316; Q75MN2; Q96B34; Q96HG5	Arrhythmogenic right ventricular cardiomyopathy; Pathogenic Escherichia coli infection; Common pathways underlying drug addiction; Myometrial relaxation and contraction pathways; Focal adhesion; Fas ligand pathway and stress induction of heat shock proteins; Ebola virus infection in host; Acute viral myocarditis; Thermogenesis; Mechanoregulation and pathology of YAP/TAZ via Hippo and non-Hippo me…	VEGFA-VEGFR2 Pathway; Translocation of SLC2A4 (GLUT4) to the plasma membrane; UCH proteinases; Signaling by BRAF and RAF1 fusions; Signaling by moderate kinase activity BRAF mutants; Paradoxical activation of RAF signaling by kinase inactive BRAF; Signaling downstream of RAS mutants; Signaling by RAF1 mutants; MAP2K and MAPK activation; Signaling by high-kinase activity BRAF mutants; RHO GTPases …	47	73	7.51193e+07	1.41106e+08	1.19598e+08	8.82322e+07	8.86769e+07	1.03773e+08	1.43565e+08	2.59806e+08	3.59441e+07	3.2479e+07	2.33262e+08	1.32208e+08	3.06411e+08	1.25388e+08	2.66042e+08	2.68092e+08	1.45196e+08	2.17365e+08
FALSE	High	Master Protein	P06396	Gelsolin OS=Homo sapiens OX=9606 GN=GSN PE=1 SV=1	0	FALSE	467.257	57	70	120	9810	48	782	85.6	6.28	2761821	10100.2	70	40	cell organization and biogenesis;protein metabolism;other metabolic processes;stress response;transport;developmental processes;other biological processes	non-structural extracellular;plasma membrane;other membranes;cytosol;cytoskeleton;other cell component	cytoskeletal activity;other molecular function	Pf00626	2934	ENSG00000148180	GSN	A2A418; A8MUD1; A8MYN7; B7Z373; B7Z5V1; F5H1A8; hsa:2934; P06396; Q5T0I2; Q8WVV7	Ebola virus infection in host; Regulation of actin cytoskeleton	Neutrophil degranulation; Amyloid fiber formation; Sensory processing of sound by outer hair cells of the cochlea; Caspase-mediated cleavage of cytoskeletal proteins	6	25	1.98545e+08	4.04616e+08	8.77868e+07	3.50436e+08	7.04356e+07	4.48745e+07	4.77416e+07	4.5568e+07	5.47222e+08	9.14619e+08	1.28066e+08	1.11576e+08	1.7041e+08	1.1773e+08	2.73461e+07	8.53746e+07	1.52455e+08	4.79497e+08
FALSE	High	Master Protein	Q15149	Plectin OS=Homo sapiens OX=9606 GN=PLEC PE=1 SV=3	0	FALSE	459.707	34	156	160	2722	148	4684	531.5	5.96	645205	2760.32	154	140	cell cycle OR cell proliferation;cell organization and biogenesis;other metabolic processes;stress response;developmental processes;other biological processes	plasma membrane;other membranes;cytosol;cytoskeleton;mitochondrion;other cell component	cytoskeletal activity;other molecular function	Pf00307, Pf00681, Pf03501, Pf17902, Pf18373, Pf21019, Pf21020, Pf21097	5339	ENSG00000178209	PLEC	hsa:5339; Q15148; Q15149; Q16640; Q6S376; Q6S377; Q6S378; Q6S379; Q6S380; Q6S381; Q6S382; Q6S383	Envelope proteins and their potential roles in EDMD physiopathology	Assembly of collagen fibrils and other multimeric structures; Caspase-mediated cleavage of cytoskeletal proteins; Type I hemidesmosome assembly	4	7	3.49259e+06	7.12118e+06	1.19412e+07	9.16928e+06	628841	2.91069e+06	4.18815e+06	2.34828e+07	1.61348e+07	2.30504e+06	1.67336e+06	1.48352e+07	1.57189e+07	1.60399e+06	1.99932e+07	1.95664e+07	1.14996e+07	1.44558e+07
FALSE	High	Master Protein	P13645	Keratin, type I cytoskeletal 10 OS=Homo sapiens OX=9606 GN=KRT10 PE=1 SV=6	0	FALSE	450.098	66	77	121	24905	50	584	58.8	5.21	6416907	33743.9	76	45	cell organization and biogenesis;protein metabolism;other metabolic processes;other biological processes	plasma membrane;cytosol;cytoskeleton;other cell component	bone, tooth or skin structural activity;other molecular function	Pf00038	3858	ENSG00000186395	KRT10	hsa:3858; P13645; Q14664; Q8N175		Formation of the cornified envelope	2	20	4.47337e+08	2.1365e+08	3.17168e+08	1.67249e+08	9.33093e+07	3.91277e+08	2.41025e+08	4.23567e+08	1.00438e+08	5.10434e+07	9.0316e+07	5.70724e+08	1.72848e+08	1.42694e+08	3.53749e+08	1.92209e+08	2.35694e+08	1.1479e+08
FALSE	High	Master Protein	O60494	Cubilin OS=Homo sapiens OX=9606 GN=CUBN PE=1 SV=5	0	FALSE	438.523	27	90	130	15163	90	3623	398.5	5.35	3260619	18780.9	78	83	other metabolic processes;transport;other biological processes	non-structural extracellular;plasma membrane;other membranes;cytosol;ER/Golgi;other cytoplasmic organelle;other cell component	other molecular function	Pf00008, Pf00431, Pf07645, Pf12947	8029	ENSG00000107611	CUBN	B0YIZ4; hsa:8029; O60494; Q5VTA6; Q96RU9	Vitamin B12 metabolism; Nephrotic syndrome	Uptake of dietary cobalamins into enterocytes; Vitamin D (calciferol) metabolism; Defective AMN causes MGA1; Defective CUBN causes MGA1; HDL clearance	7	0	1.24013e+08	5.59667e+07	1.47366e+07	6.11058e+07	8.42234e+07	1.05456e+08	1.62167e+08	5.85355e+07	1.78354e+08	3.5838e+08	8.47435e+07	1.60054e+08	2.41286e+07	3.52322e+08	3.00279e+07	4.76308e+07	9.07549e+07	2.42229e+07
FALSE	High	Master Protein	Q9UBG3	Cornulin OS=Homo sapiens OX=9606 GN=CRNN PE=1 SV=1	0	FALSE	437.506	91	60	141	9521	60	495	53.5	6.1	2530573	11859.8	53	39	cell adhesion;stress response;other biological processes	other membranes;other cell component	other molecular function	Pf01023	49860	ENSG00000143536	CRNN	B2RE60; hsa:49860; Q8N613; Q9UBG3			0	0	1.08459e+08	1.11264e+08	4.29245e+07	3.93014e+07	2.26122e+06	6.01261e+06	2.94607e+07	1.7451e+08	1.47767e+07	2.39131e+07	9.30551e+06	5.19506e+07	2.9306e+08	2.70076e+07	1.71595e+08	1.34082e+08	1.09616e+08	1.45337e+08
FALSE	High	Master Protein	P98164	Low-density lipoprotein receptor-related protein 2 OS=Homo sapiens OX=9606 GN=LRP2 PE=1 SV=3	0	FALSE	431.791	25	108	142	15011	108	4655	521.6	5.08	3178325	17485.1	91	104	cell organization and biogenesis;other metabolic processes;transport;developmental processes;signal transduction;other biological processes	plasma membrane;other membranes;ER/Golgi;other cytoplasmic organelle;other cell component	transporter activity;other molecular function	Pf00057, Pf00058, Pf07645, Pf12662, Pf14670	4036	ENSG00000081479	LRP2	hsa:4036; O00711; P98164; Q16215	Vitamin B12 metabolism; Complement system; Hedgehog signaling pathway	Cargo recognition for clathrin-mediated endocytosis; Retinoid metabolism and transport; Transport of RCbl within the body; Vitamin D (calciferol) metabolism	8	0	1.97026e+08	1.0492e+08	2.1061e+07	6.54734e+07	7.50007e+07	1.61377e+08	1.57609e+08	6.03978e+07	2.14485e+07	3.58462e+07	9.87422e+07	1.44866e+08	2.29005e+07	3.65863e+08	3.64728e+07	4.04544e+07	1.05261e+08	4.08579e+07
FALSE	High	Master Protein	P02760	Protein AMBP OS=Homo sapiens OX=9606 GN=AMBP PE=1 SV=1	0	FALSE	421.893	72	70	114	36172	70	352	39	6.25	8659287	52424.6	62	32	cell adhesion;other metabolic processes;other biological processes	non-structural extracellular;plasma membrane;other membranes;cytosol;mitochondrion;ER/Golgi;nucleus;other cell component	enzyme regulator activity;other molecular function	Pf00014, Pf00061	259	ENSG00000106927	AMBP	hsa:259; P00977; P02759; P02760; P78491; Q2TU33; Q5TBD7; Q9UC58; Q9UDI8		Scavenging of heme from plasma	1	0	9.14315e+08	1.63548e+09	9.04615e+08	1.0331e+09	5.29208e+08	4.01101e+08	1.98899e+08	1.1481e+08	4.62355e+09	4.36413e+09	1.21168e+09	6.06413e+08	4.80609e+08	1.22187e+09	1.41243e+08	2.20883e+08	1.02894e+09	8.12844e+08
FALSE	High	Master Protein	P07911	Uromodulin OS=Homo sapiens OX=9606 GN=UMOD PE=1 SV=1	0	FALSE	418.226	61	75	124	81714	75	640	69.7	5.24	21823653	93339.6	70	37	cell adhesion;cell organization and biogenesis;protein metabolism;RNA metabolism OR transcription;other metabolic processes;stress response;transport;developmental processes;signal transduction;other biological processes	non-structural extracellular;plasma membrane;other membranes;cytoskeleton;ER/Golgi;other cell component	other molecular function	Pf00100, Pf07645, Pf12947	7369	ENSG00000169344	UMOD	B3KP48; B3KRN9; E9PEA4; hsa:7369; P07911; Q540J6; Q6ZS84; Q8IYG0		Asparagine N-linked glycosylation	1	0	1.03776e+09	4.09353e+09	1.15791e+09	5.77487e+09	1.4122e+10	1.40175e+10	7.88846e+09	3.79518e+09	2.95991e+09	5.52451e+09	6.53622e+09	6.9539e+09	4.93848e+09	2.82513e+09	1.48335e+09	5.48248e+09	3.69064e+09	8.54554e+09
FALSE	High	Master Protein	P02533	Keratin, type I cytoskeletal 14 OS=Homo sapiens OX=9606 GN=KRT14 PE=1 SV=4	0	FALSE	411.113	78	71	116	20839	19	472	51.5	5.16	5436563	28982.1	70	47	cell organization and biogenesis;other biological processes	plasma membrane;cytosol;cytoskeleton;nucleus;other cell component	cytoskeletal activity;other molecular function	Pf00038	3861	ENSG00000186847	KRT14	hsa:3861; P02533; Q14715; Q53XY3; Q9BUE3; Q9UBN2; Q9UBN3; Q9UCY4	Corticotropin-releasing hormone signaling pathway	Formation of the cornified envelope; Type I hemidesmosome assembly	4	45	4.07483e+07	2.02817e+07	2.91889e+08	4.48153e+07	4.66332e+06	1.54761e+07	2.67458e+07	6.66595e+07	9.17935e+06	5.21157e+06	9.40947e+06	4.76718e+07	2.44832e+07	4.16214e+06	8.47964e+07	6.5121e+07	3.74043e+07	2.11684e+07
FALSE	High	Master Protein	P98160	Basement membrane-specific heparan sulfate proteoglycan core protein OS=Homo sapiens OX=9606 GN=HSPG2 PE=1 SV=4	0	FALSE	371.419	23	91	109	21312	91	4391	468.5	6.51	5022432	29141.8	91	64	other metabolic processes;stress response;transport;developmental processes;signal transduction;other biological processes	extracellular matrix;plasma membrane;other membranes;ER/Golgi;other cytoplasmic organelle	signal transduction activity or receptor binding;extracellular structural activity;other molecular function	Pf00008, Pf00052, Pf00053, Pf00054, Pf00057, Pf02210, Pf07679, Pf13895, Pf13927	3339	ENSG00000142798	HSPG2	hsa:3339; P98160; Q16287; Q5SZI3; Q9H3V5	Hepatitis B infection; Comprehensive IL-17A signaling	RSV-host interactions; Integrin cell surface interactions; ECM proteoglycans; Non-integrin membrane-ECM interactions; Retinoid metabolism and transport; Amyloid fiber formation; Degradation of the extracellular matrix; Respiratory syncytial virus (RSV) attachment and entry; A tetrasaccharide linker sequence is required for GAG synthesis; HS-GAG biosynthesis; HS-GAG degradation; Defective B4GALT7 …	20	0	1.18019e+08	4.61452e+08	1.09202e+08	4.38426e+08	5.59514e+07	5.19956e+07	1.6093e+08	8.52986e+07	1.4004e+09	8.41787e+08	1.87948e+08	1.12158e+08	1.49985e+08	4.128e+08	3.19263e+07	1.06961e+08	1.44725e+08	3.06669e+08
FALSE	High	Master Protein	P01859	Immunoglobulin heavy constant gamma 2 OS=Homo sapiens OX=9606 GN=IGHG2 PE=1 SV=3	0	FALSE	348.198	67	66	91	21421	22	395	43.8	6.52	6310922	22590.2	66	18	stress response;signal transduction;other biological processes	non-structural extracellular;plasma membrane;other membranes;other cell component	signal transduction activity or receptor binding;other molecular function	Pf07654		ENSG00000211893; ENSG00000274497	IGHG2	A0A286YEY4; A6NE66; P01859		Initial triggering of complement; Classical antibody-mediated complement activation; FCGR activation; Regulation of actin dynamics for phagocytic cup formation; Role of phospholipids in phagocytosis; FCGR3A-mediated IL10 synthesis; FCGR3A-mediated phagocytosis; Regulation of Complement cascade	8	55	2.21657e+09	5.26826e+08	7.94711e+08	6.41227e+08	4.91463e+08	2.03225e+08	6.16627e+08	2.91504e+08	1.09226e+09	7.11107e+08	8.97741e+08	7.4537e+08	4.88067e+08	5.87944e+08	3.23282e+08	2.03742e+08	6.92784e+08	6.53318e+08
FALSE	High	Master Protein	P10253	Lysosomal alpha-glucosidase OS=Homo sapiens OX=9606 GN=GAA PE=1 SV=4	0	FALSE	347.287	45	56	102	13077	55	952	105.3	6	3275594	15476.6	53	32	cell organization and biogenesis;other metabolic processes;developmental processes;other biological processes	plasma membrane;other membranes;other cytoplasmic organelle;other cell component	other molecular function	Pf00088, Pf01055, Pf13802, Pf21365	2548	ENSG00000171298; ENSG00000291507	GAA	hsa:2548; P10253; Q09GN4; Q14351; Q16302; Q8IWE7		Neutrophil degranulation; Glycogen breakdown (glycogenolysis); Glycogen storage disease type II (GAA)	3	1	3.46063e+07	4.26357e+07	1.62913e+07	2.61217e+07	8.93896e+07	6.93438e+07	1.53623e+08	4.0312e+07	4.77369e+07	3.6983e+07	4.24582e+07	3.75178e+07	4.06834e+07	2.3673e+08	5.47348e+07	3.12407e+07	5.92005e+07	2.73815e+07
FALSE	High	Master Protein	P01042	Kininogen-1 OS=Homo sapiens OX=9606 GN=KNG1 PE=1 SV=2	0	FALSE	346.544	57	65	118	27138	65	644	71.9	6.81	7035760	32726.4	63	38	stress response;signal transduction;other biological processes	plasma membrane;other membranes;ER/Golgi;other cell component	signal transduction activity or receptor binding;enzyme regulator activity;other molecular function	Pf00031	3827	ENSG00000113889	KNG1	A8K474; B2RCR2; C9JEX1; hsa:3827; P01042; P01043; Q53EQ0; Q6PAU9; Q7M4P1	Vitamin D receptor pathway; Dengue-2 interactions with complement and coagulation cascades; Cells and molecules involved in local acute inflammatory response ; RAS and bradykinin pathways in COVID-19; ACE inhibitor pathway; Complement and coagulation cascades	Platelet degranulation ; G alpha (q) signalling events; G alpha (i) signalling events; Peptide ligand-binding receptors; Regulation of Insulin-like Growth Factor (IGF) transport and uptake by Insulin-like Growth Factor Binding Proteins (IGFBPs); Post-translational protein phosphorylation; Intrinsic Pathway of Fibrin Clot Formation	13	0	1.40529e+09	8.72782e+08	1.38623e+08	6.17383e+08	2.76358e+08	7.22371e+08	4.30845e+08	3.87126e+08	1.69835e+08	2.82801e+08	3.17387e+08	3.86039e+08	3.35425e+08	1.12618e+09	3.39071e+08	2.60844e+08	3.67546e+08	1.46859e+08
FALSE	High	Master Protein	P01009	Alpha-1-antitrypsin OS=Homo sapiens OX=9606 GN=SERPINA1 PE=1 SV=3	0	FALSE	333.052	70	61	84	24211	59	418	46.7	5.59	5814959	28006.2	61	34	stress response	non-structural extracellular;other membranes;ER/Golgi;other cell component	enzyme regulator activity;other molecular function	Pf00079	5265	ENSG00000197249	SERPINA1	A6PX14; B2RDQ8; P01009; Q0PVP5; Q13672; Q53XB8; Q5U0M1; Q7M4R2; Q86U18; Q86U19; Q96BF9; Q96ES1; Q9P1P0; Q9UCE6; Q9UCM3	Nuclear receptors meta-pathway; NRF2 pathway; Lung fibrosis; Lung fibrosis; Dengue-2 interactions with complement and coagulation cascades; Complement and coagulation cascades	Neutrophil degranulation; Platelet degranulation ; Regulation of Insulin-like Growth Factor (IGF) transport and uptake by Insulin-like Growth Factor Binding Proteins (IGFBPs); Post-translational protein phosphorylation; COPII-mediated vesicle transport; Cargo concentration in the ER	12	1	2.26716e+08	2.95776e+08	3.89885e+08	2.4286e+08	1.38336e+08	1.31777e+08	2.32373e+08	1.27361e+08	7.51934e+07	1.0496e+08	1.91421e+08	2.65868e+08	1.90963e+08	3.03732e+08	1.43779e+08	9.35236e+07	7.29678e+07	9.36804e+07
FALSE	High	Master Protein	P15144	Aminopeptidase N OS=Homo sapiens OX=9606 GN=ANPEP PE=1 SV=4	0	FALSE	330.753	47	56	102	11492	56	967	109.5	5.48	2687195	14790.2	54	48	protein metabolism;other metabolic processes;developmental processes;other biological processes	non-structural extracellular;plasma membrane;other membranes;ER/Golgi;other cell component	other molecular function	Pf01433, Pf11838, Pf17900	290	ENSG00000166825	ANPEP	hsa:290; P15144; Q16728; Q6GT90; Q8IUK3; Q8IVH3; Q9UCE0	Glutathione metabolism; Cardiac progenitor differentiation	Neutrophil degranulation; Metabolism of Angiotensinogen to Angiotensins	4	0	6.4271e+07	4.86889e+07	1.17532e+07	2.97459e+07	6.42084e+07	8.49825e+07	9.45562e+07	3.05644e+07	3.25379e+07	2.8889e+07	5.21225e+07	9.4716e+07	3.64253e+07	1.20537e+08	2.38317e+07	2.18193e+07	3.85551e+07	2.38876e+07
FALSE	High	Master Protein	P04083	Annexin A1 OS=Homo sapiens OX=9606 GN=ANXA1 PE=1 SV=2	0	FALSE	328.246	83	67	79	13389	66	346	38.7	7.02	4085970	16037	67	32	cell-cell signaling;cell organization and biogenesis;protein metabolism;other metabolic processes;stress response;transport;developmental processes;signal transduction;other biological processes	non-structural extracellular;plasma membrane;other membranes;cytosol;cytoskeleton;nucleus;other cytoplasmic organelle;other cell component	signal transduction activity or receptor binding;enzyme regulator activity;other molecular function	Pf00191	301	ENSG00000135046	ANXA1	B5BU38; hsa:301; P04083	Spinal cord injury; VEGFA-VEGFR2 signaling; Prostaglandin synthesis and regulation	G alpha (i) signalling events; G alpha (q) signalling events; Interleukin-4 and Interleukin-13 signaling; Smooth Muscle Contraction; Formyl peptide receptors bind formyl peptides and many other ligands	8	0	1.65467e+08	1.51934e+08	1.65775e+08	1.25443e+08	1.6897e+06	3.10972e+07	3.91448e+07	2.27067e+08	2.57805e+07	2.24089e+07	5.07212e+07	1.71215e+08	2.51673e+08	4.61868e+07	3.04348e+08	2.03587e+08	4.05549e+08	1.34338e+08
FALSE	High	Master Protein	O43707	Alpha-actinin-4 OS=Homo sapiens OX=9606 GN=ACTN4 PE=1 SV=2	0	FALSE	325.715	67	66	97	5701	42	911	104.8	5.44	1350136	6118.46	66	58	cell organization and biogenesis;transport;signal transduction;other biological processes	non-structural extracellular;plasma membrane;other membranes;cytoskeleton;nucleus;other cell component	signal transduction activity or receptor binding;cytoskeletal activity;nucleic acid binding activity;other molecular function	Pf00307, Pf00435, Pf08726	81	ENSG00000130402; ENSG00000282844	ACTN4	A4K467; D6PXK4; hsa:81; O43707; O76048	Arrhythmogenic right ventricular cardiomyopathy; Primary focal segmental glomerulosclerosis (FSGS); Focal adhesion; Striated muscle contraction pathway; Ebola virus infection in host; Nephrotic syndrome; Alstrom syndrome	Platelet degranulation ; Nephrin family interactions	9	24	1.37069e+07	1.40506e+07	2.14703e+07	1.62113e+07	7.96298e+06	1.03963e+07	9.77286e+06	3.5372e+07	2.75427e+06	4.36015e+06	9.7424e+06	2.58227e+07	3.32788e+07	8.16839e+06	3.53643e+07	3.33245e+07	2.30458e+07	2.86577e+07
FALSE	High	Master Protein	P01023	Alpha-2-macroglobulin OS=Homo sapiens OX=9606 GN=A2M PE=1 SV=3	0	FALSE	323.463	52	70	92	3334	60	1474	163.2	6.46	777206	3722.09	70	54	stress response;developmental processes;other biological processes	non-structural extracellular;other cell component	signal transduction activity or receptor binding;enzyme regulator activity;other molecular function	Pf00207, Pf01835, Pf07677, Pf07678, Pf07703, Pf17789, Pf17791	2	ENSG00000175899	A2M	hsa:2; P01023; Q13677; Q59F47; Q5QTS0; Q68DN2; Q6PIY3; Q6PN97	Complement system; Dengue-2 interactions with complement and coagulation cascades; Complement and coagulation cascades	Degradation of the extracellular matrix; Platelet degranulation ; HDL assembly; Intrinsic Pathway of Fibrin Clot Formation	7	11	6.75264e+06	1.17622e+07	5.63301e+06	1.14787e+07	5.47551e+06	7.66936e+06	4.07217e+06	8.77562e+06	1.05961e+06	5.86643e+07	3.54263e+07	8.06855e+06	7.27357e+06	2.21586e+07	3.72379e+06	9.76995e+06	8.74654e+06	4.55215e+06
FALSE	High	Master Protein	P14923	Junction plakoglobin OS=Homo sapiens OX=9606 GN=JUP PE=1 SV=3	0	FALSE	323.343	74	53	83	8249	47	745	81.7	6.14	2044750	10190.7	51	44	cell adhesion;cell-cell signaling;cell organization and biogenesis;signal transduction;other biological processes	non-structural extracellular;plasma membrane;other membranes;cytosol;cytoskeleton;nucleus;other cell component	other molecular function	Pf00514	3728	ENSG00000173801	JUP	hsa:3728; P14923; Q15093; Q15151; Q7L3S5; Q86W21; Q9BWC4; Q9HCX9	Arrhythmogenic right ventricular cardiomyopathy; Corticotropin-releasing hormone signaling pathway; Ectoderm differentiation; Ectoderm differentiation; Epithelial to mesenchymal transition in colorectal cancer; Opioid receptor pathways; Acute myeloid leukemia	Neutrophil degranulation; Formation of the cornified envelope; RHOC GTPase cycle; RHOA GTPase cycle; CDC42 GTPase cycle; RHOQ GTPase cycle; RHOB GTPase cycle; RHOJ GTPase cycle; VEGFR2 mediated vascular permeability; Adherens junctions interactions; Regulation of CDH11 function; Regulation of CDH19 Expression and Function; CDH11 homotypic and heterotypic interactions; RHOH GTPase cycle	22	7	2.72837e+07	4.43748e+07	6.28482e+07	2.93654e+07	510356	7.85827e+06	1.7371e+07	8.71368e+07	5.52971e+06	6.23158e+06	4.60377e+06	4.31861e+07	1.27848e+07	8.94145e+06	1.23193e+08	1.10506e+08	6.63245e+07	4.12872e+07
FALSE	High	Master Protein	P04746	Pancreatic alpha-amylase OS=Homo sapiens OX=9606 GN=AMY2A PE=1 SV=2	0	FALSE	323.274	83	53	121	18895	5	511	57.7	7.05	4525426	25564.9	52	32	other metabolic processes;other biological processes	non-structural extracellular	other molecular function	Pf00128, Pf02806	279	ENSG00000243480	AMY2A	B9EJG1; hsa:279; P04746; Q9UBH3		Digestion of dietary carbohydrate	1	73	1.9881e+08	1.18791e+08	2.49722e+07	1.30359e+08	1.09119e+08	3.698e+08	1.28763e+08	6.66118e+07	2.08345e+08	1.5667e+08	1.001e+08	1.55485e+08	1.2793e+08	2.89625e+08	7.51231e+07	1.439e+08	1.12788e+08	1.41591e+08
FALSE	High	Master Protein	P02788	Lactotransferrin OS=Homo sapiens OX=9606 GN=LTF PE=1 SV=6	0	FALSE	320.764	73	66	88	6412	64	710	78.1	8.12	1579812	7808.31	66	53	protein metabolism;stress response;transport;developmental processes;other biological processes	non-structural extracellular;plasma membrane;other membranes;other cytoplasmic organelle;other cell component	enzyme regulator activity;nucleic acid binding activity;other molecular function	Pf00405	4057	ENSG00000012223	LTF	A8K9U8; B2MV13; B7Z4X2; E7EQH5; hsa:4057; O00756; P02788; Q16780; Q16785; Q16786; Q16789; Q5DSM0; Q8IU92; Q8IZH6; Q8TCD2; Q96KZ4; Q96KZ5; Q9H1Z3; Q9UCY5	LTF danger signal response pathway; Male infertility	Neutrophil degranulation; Amyloid fiber formation; Mtb iron assimilation by chelation; Metal sequestration by antimicrobial proteins	7	0	5.91726e+06	5.24784e+06	3.7848e+07	6.83811e+06	1.94664e+07	2.68613e+07	2.03586e+07	4.77343e+07	8.15425e+06	6.80811e+06	1.8842e+08	5.64815e+07	1.07661e+07	2.82942e+06	1.15142e+07	3.6399e+07	9.28336e+07	4.52294e+07
FALSE	High	Master Protein	P29508	Serpin B3 OS=Homo sapiens OX=9606 GN=SERPINB3 PE=1 SV=2	0	FALSE	318.671	81	51	92	11726	24	390	44.5	6.81	2744854	13080.7	50	37	cell-cell signaling;other biological processes	non-structural extracellular;plasma membrane;other membranes;cytosol;nucleus;other cytoplasmic organelle;other cell component	enzyme regulator activity;other molecular function	Pf00079	6317	ENSG00000057149	SERPINB3	A6NDM2; B2RBT5; B3W5Y6; hsa:6317; P29508; Q53H28; Q53YB5; Q86VF3; Q86W04; Q8IWL4; Q8IXI3; Q96J21; Q9BYF8	Pancreatic cancer subtypes	Neutrophil degranulation	2	36	1.00138e+08	1.21889e+08	1.25704e+08	8.14533e+07	5.00844e+06	1.42087e+07	4.69352e+07	2.07116e+08	2.8383e+07	1.32182e+07	3.80827e+07	7.37616e+07	2.00825e+08	2.43917e+07	2.75187e+08	1.27086e+08	1.05751e+08	7.66833e+07
FALSE	High	Master Protein	A8K2U0	Alpha-2-macroglobulin-like protein 1 OS=Homo sapiens OX=9606 GN=A2ML1 PE=1 SV=3	0	FALSE	311.18	43	67	92	4935	66	1454	161	5.73	1240348	4939.41	66	49	other biological processes	non-structural extracellular	enzyme regulator activity	Pf00207, Pf01835, Pf07677, Pf07678, Pf07703, Pf17789, Pf17791	144568	ENSG00000166535	A2ML1	A8K2U0; B5MDD1; B7Z7V4; D3DUV3; F5H2Z2; hsa:144568; Q2M224; Q6ZW52; Q6ZW53; Q8N1M4; Q96LQ8			0	0	2.0543e+07	3.65914e+07	1.6481e+07	1.44399e+07	644607	1.84401e+06	7.69088e+06	4.81222e+07	5.05171e+06	8.52138e+06	1.53723e+07	2.30166e+07	1.23599e+07	9.64047e+06	4.14642e+07	4.22858e+07	5.57768e+07	2.4499e+07
FALSE	High	Master Protein	P08727	Keratin, type I cytoskeletal 19 OS=Homo sapiens OX=9606 GN=KRT19 PE=1 SV=4	0	FALSE	305.574	76	53	86	13474	24	400	44.1	5.14	3678884	16506.4	53	42	cell organization and biogenesis;developmental processes;signal transduction;other biological processes	plasma membrane;other membranes;cytosol;cytoskeleton;other cell component	cytoskeletal activity;other molecular function	Pf00038	3880	ENSG00000171345	KRT19	B2R874; hsa:3880; P08727; Q5XG83; Q6NW33; Q7L5M9; Q96A53; Q96FV1; Q9BYF9; Q9P1Y4	Galanin receptor pathway	Formation of the cornified envelope	3	7	5.17665e+06	1.01193e+07	3.5317e+06	1.10344e+07	8.80477e+06	7.84815e+06	1.16103e+07	2.59111e+07	878633	2.96763e+06	5.48756e+06	1.17175e+07	1.42173e+07	3.54429e+06	7.89867e+06	8.79617e+06	1.74676e+07	2.32372e+07
FALSE	High	Master Protein	P01133	Pro-epidermal growth factor OS=Homo sapiens OX=9606 GN=EGF PE=1 SV=2	0	FALSE	303.264	45	59	83	19085	59	1207	133.9	5.85	4454392	25961.5	47	48	cell cycle OR cell proliferation;developmental processes;signal transduction;other biological processes	non-structural extracellular;plasma membrane;other membranes;other cell component	signal transduction activity or receptor binding;enzyme regulator activity;other molecular function	Pf00008, Pf00058, Pf07645, Pf14670	1950	ENSG00000138798	EGF	B4DRK7; E7EVD2; E9PBF0; hsa:1950; P01133; Q52LZ6	MicroRNAs in cardiomyocyte hypertrophy; Polycystic kidney disease pathway; Cardiac hypertrophic response; Mammary gland development pathway - Puberty (Stage 2 of 4); Bladder cancer; Pluripotent stem cell differentiation pathway; Focal adhesion; Lung fibrosis; MAPK signaling pathway; ERK pathway in Huntington's disease; Embryonic stem cell pluripotency pathways; Focal adhesion: PI3K-Akt-mTOR-signa…	Platelet degranulation ; NOTCH3 Activation and Transmission of Signal to the Nucleus; PIP3 activates AKT signaling; Constitutive Signaling by Aberrant PI3K in Cancer; PI5P, PP2A and IER3 Regulate PI3K/AKT Signaling; RAF/MAP kinase cascade; Signaling by ERBB4; SHC1 events in ERBB2 signaling; GRB2 events in ERBB2 signaling; PI3K events in ERBB2 signaling; ERBB2 Regulates Cell Motility; ERBB2 Activa…	58	0	4.15975e+08	1.98382e+08	3.98841e+07	1.96929e+08	8.18775e+07	2.0089e+08	5.88489e+08	2.09685e+08	7.68552e+07	1.29148e+08	7.55272e+07	1.55235e+08	2.42678e+08	7.15784e+08	1.4376e+08	1.48099e+08	1.028e+08	5.61415e+07
FALSE	High	Master Protein	P25311	Zinc-alpha-2-glycoprotein OS=Homo sapiens OX=9606 GN=AZGP1 PE=1 SV=2	0	FALSE	301.974	71	45	78	14468	45	298	34.2	6.05	3860530	17685.3	44	26	cell adhesion;transport;other biological processes	non-structural extracellular;plasma membrane;other membranes	transporter activity;other molecular function	Pf00129, Pf07654	563	ENSG00000160862	AZGP1	D6W5T8; hsa:563; O60386; P25311; Q5XKQ4; Q8N4N0		Miscellaneous transport and binding events	1	0	3.54075e+08	2.46055e+08	4.3857e+08	1.39487e+08	2.87306e+08	7.63663e+07	5.47643e+07	2.47776e+07	1.09592e+09	7.90137e+08	1.61548e+08	5.76286e+07	2.82447e+08	6.2969e+07	8.12981e+07	6.74552e+07	4.4672e+08	4.37703e+08
FALSE	High	Master Protein	Q7Z406	Myosin-14 OS=Homo sapiens OX=9606 GN=MYH14 PE=1 SV=2	0	FALSE	300.984	44	87	93	1712	73	1995	227.7	5.6	380588	2104.91	84	77	cell organization and biogenesis;other biological processes	cytosol;cytoskeleton;other cell component	cytoskeletal activity;other molecular function	Pf00063, Pf01576, Pf02736	79784	ENSG00000105357	MYH14	B0I1S2; C3TTN4; hsa:79784; Q5CZ75; Q6XYE4; Q76B62; Q7Z406; Q8WV23; Q96I22; Q9BT27; Q9BW35; Q9H882		EPHA-mediated growth cone collapse; Sema4D induced cell migration and growth-cone collapse; RHO GTPases Activate ROCKs; RHO GTPases activate CIT; RHO GTPases activate PKNs; RHO GTPases activate PAKs	6	2	2.14759e+06	3.84279e+06	6.88493e+06	4.88315e+06	1.31164e+06	1.45453e+06	2.26537e+06	8.48483e+06	1.20694e+06	1.14446e+06	367796	6.61295e+06	7.24432e+06	1.07781e+06	7.33265e+06	1.00702e+07	6.82894e+06	7.08118e+06
FALSE	High	Master Protein	P01857	Immunoglobulin heavy constant gamma 1 OS=Homo sapiens OX=9606 GN=IGHG1 PE=1 SV=2	0	FALSE	296.003	56	60	80	20256	17	399	43.9	6.96	5466985	25696	60	20	stress response;signal transduction;other biological processes	non-structural extracellular;plasma membrane;other membranes;other cell component	signal transduction activity or receptor binding;other molecular function	Pf07654		ENSG00000211896; ENSG00000277633	IGHG1	A0A0A0MS08; P01857	Interactions of natural killer cells in pancreatic cancer	Initial triggering of complement; Classical antibody-mediated complement activation; FCGR activation; Regulation of actin dynamics for phagocytic cup formation; Role of phospholipids in phagocytosis; FCGR3A-mediated IL10 synthesis; FCGR3A-mediated phagocytosis; Regulation of Complement cascade; Interleukin-4 and Interleukin-13 signaling	10	16	2.9958e+08	1.11787e+08	2.23336e+08	1.57574e+08	1.28706e+08	6.47273e+07	8.61133e+07	7.46039e+07	3.17828e+08	3.17037e+08	1.27903e+08	1.21923e+08	1.77141e+08	1.8114e+08	1.84569e+08	9.48227e+07	9.48591e+07	1.06911e+08
FALSE	High	Master Protein	P0DUB6	Alpha-amylase 1A OS=Homo sapiens OX=9606 GN=AMY1A PE=1 SV=1	0	FALSE	291.516	80	52	93	15852	5	511	57.7	6.93	3815151	20343.7	50	31	other metabolic processes	non-structural extracellular	other molecular function	Pf00128, Pf02806	276; 277; 278	ENSG00000237763	AMY1A	A6NJS5; A8K8H6; hsa:276; hsa:277; hsa:278; P04745; P0DUB6; Q13763; Q5T083		Digestion of dietary carbohydrate	1	5	2.24594e+07	1.30925e+07	866671	4.3083e+06	1.48697e+07	1.71196e+07	1.80621e+07	7.0104e+06	2.95824e+07	1.55299e+07	7.12386e+06	1.45637e+07	1.62624e+07	2.0968e+07	5.46861e+06	1.30191e+07	1.31442e+07	2.02458e+07
FALSE	High	Master Protein	P49327	Fatty acid synthase OS=Homo sapiens OX=9606 GN=FASN PE=1 SV=3	0	FALSE	282.404	35	71	86	2142	71	2511	273.3	6.44	506643	2304.83	70	62	other metabolic processes;stress response;other biological processes	plasma membrane;other membranes;cytosol;ER/Golgi;other cell component	other molecular function	Pf00107, Pf00109, Pf00550, Pf00698, Pf00975, Pf02801, Pf08242, Pf08659, Pf16197, Pf21089, Pf21149	2194	ENSG00000169710	FASN	hsa:2194; P49327; Q13479; Q16702; Q4LE83; Q6P4U5; Q6SS02; Q969R1; Q96C68; Q96IT0	AMP-activated protein kinase signaling; Sterol regulatory element-binding proteins (SREBP) signaling; SREBF and miR33 in cholesterol and lipid homeostasis; Liver X receptor pathway; Nuclear receptors meta-pathway; Fatty acid biosynthesis; Angiopoietin-like protein 8 regulatory pathway; Lipid metabolism pathway; Clear cell renal cell carcinoma pathways; Metabolic reprogramming in colon cancer; Cho…	ChREBP activates metabolic gene expression; Activation of gene expression by SREBF (SREBP); Fatty acyl-CoA biosynthesis; NR1H2 & NR1H3 regulate gene expression linked to lipogenesis; Vitamin B5 (pantothenate) metabolism	18	0	3.93038e+06	6.32791e+06	7.9878e+06	5.52631e+06	633833	976358	2.65272e+06	1.46528e+07	2.55338e+06	1.96392e+07	726186	9.7306e+06	851723	1.96189e+06	1.24268e+07	1.55824e+07	1.01628e+07	9.66201e+06
FALSE	High	Master Protein	Q14624	Inter-alpha-trypsin inhibitor heavy chain H4 OS=Homo sapiens OX=9606 GN=ITIH4 PE=1 SV=4	0	FALSE	281.36	38	52	82	15515	52	930	103.3	6.98	3613949	24492.8	49	36	other metabolic processes;stress response;other biological processes	non-structural extracellular;plasma membrane;other membranes;other cell component	enzyme regulator activity	Pf00092, Pf06668, Pf08487	3700	ENSG00000055955	ITIH4	B7Z545; E9PGN5; hsa:3700; Q14624; Q15135; Q9P190; Q9UQ54	Network map of SARS-CoV-2 signaling pathway; HDAC6 interactions in the central nervous system	Platelet degranulation	3	0	1.98938e+08	1.51533e+08	3.67786e+07	1.01547e+08	5.49009e+07	7.02441e+07	6.41157e+07	2.66372e+07	1.05718e+08	1.47501e+08	4.63589e+07	4.52218e+07	1.8355e+08	1.49751e+08	2.18472e+07	3.79008e+07	9.9241e+07	1.75449e+08
FALSE	High	Master Protein	P19961	Alpha-amylase 2B OS=Homo sapiens OX=9606 GN=AMY2B PE=1 SV=1	0	FALSE	317.339	77	51	120	17935	1	511	57.7	7.09	4264178	23614.7	50	32	other metabolic processes	non-structural extracellular	other molecular function	Pf00128, Pf02806	280	ENSG00000240038	AMY2B	B3KTI1; B3KXB7; D3DT76; hsa:280; P19961; Q9UBH3		Digestion of dietary carbohydrate	1	0	2.71143e+06	977880	558654	1.41043e+06	541913	2.52813e+06	1.19904e+06	1.32304e+06	1.86819e+06	1.80495e+06	804640	2.03745e+06	988220	2.09532e+06	899508	1.60868e+06	1.1342e+06	868225
FALSE	High	Master Protein	P46940	Ras GTPase-activating-like protein IQGAP1 OS=Homo sapiens OX=9606 GN=IQGAP1 PE=1 SV=1	0	FALSE	281.122	44	65	87	2897	60	1657	189.1	6.48	653944	3369.91	64	59	cell cycle OR cell proliferation;cell organization and biogenesis;developmental processes;signal transduction;other biological processes	plasma membrane;other membranes;cytosol;cytoskeleton;nucleus;other cell component	enzyme regulator activity;cytoskeletal activity;other molecular function	Pf00307, Pf00612, Pf00616, Pf03836	8826	ENSG00000140575	IQGAP1	A7MBM3; hsa:8826; P46940	VEGFA-VEGFR2 signaling; Ebola virus infection in host; Ciliary landscape; EGF/EGFR signaling pathway; Regulation of actin cytoskeleton; G13 signaling pathway	Neutrophil degranulation; RHOC GTPase cycle; RHOA GTPase cycle; CDC42 GTPase cycle; RAC1 GTPase cycle; RHOQ GTPase cycle; RHO GTPases activate IQGAPs; RAC2 GTPase cycle; RHOV GTPase cycle; Signaling by BRAF and RAF1 fusions; RHOU GTPase cycle; Nephrin family interactions; Glucagon-like Peptide-1 (GLP1) regulates insulin secretion; Signaling by moderate kinase activity BRAF mutants; Paradoxical ac…	25	6	2.57492e+06	7.39619e+06	9.17481e+06	7.41379e+06	1.29479e+06	4.69142e+06	2.47872e+06	1.73226e+07	1.65681e+06	1.02231e+06	6.93687e+06	1.27245e+07	5.30857e+06	2.71525e+06	1.81182e+07	2.19661e+07	7.06703e+06	1.02887e+07
FALSE	High	Master Protein	P68032	Actin, alpha cardiac muscle 1 OS=Homo sapiens OX=9606 GN=ACTC1 PE=1 SV=1	0	FALSE	274.7	49	48	68	13805	7	377	42	5.39	4040012	12270.6	48	22	cell organization and biogenesis;developmental processes;other biological processes	cytosol;cytoskeleton;other cell component	cytoskeletal activity;other molecular function	Pf00022	70	ENSG00000159251	ACTC1	hsa:70; P04270; P68032	Cardiac progenitor differentiation; Myometrial relaxation and contraction pathways; Striated muscle contraction pathway; Mechanoregulation and pathology of YAP/TAZ via Hippo and non-Hippo mechanisms; 22q11.2 copy number variation syndrome; Pleural mesothelioma	RHOA GTPase cycle; Striated Muscle Contraction; RHOB GTPase cycle	9	1	5.43189e+06	1.13722e+07	2.00399e+07	7.70132e+06	8.41242e+06	8.98173e+06	1.12508e+07	1.71572e+07	1.92245e+06	2.13034e+06	1.26699e+07	9.47035e+06	3.34899e+07	1.30944e+07	1.51417e+07	1.34494e+07	6.03024e+06	1.59771e+07
FALSE	High	Master Protein	P07355	Annexin A2 OS=Homo sapiens OX=9606 GN=ANXA2 PE=1 SV=2	0	FALSE	265.559	86	54	66	8805	54	339	38.6	7.75	2280924	10517.4	53	36	cell organization and biogenesis;RNA metabolism OR transcription;other metabolic processes;transport;developmental processes;other biological processes	non-structural extracellular;extracellular matrix;plasma membrane;other membranes;cytosol;nucleus;other cytoplasmic organelle;other cell component	transporter activity;enzyme regulator activity;cytoskeletal activity;other molecular function	Pf00191	302	ENSG00000182718	ANXA2	hsa:302; P07355; Q567R4; Q6N0B3; Q8TBV2; Q96DD5; Q9UDH8	Gastrin signaling pathway; CCL18 signaling pathway; Prostaglandin synthesis and regulation	Neutrophil degranulation; Gene and protein expression by JAK-STAT signaling after Interleukin-12 stimulation; Smooth Muscle Contraction; Dissolution of Fibrin Clot	7	0	7.69664e+07	9.40954e+07	7.90325e+07	7.29568e+07	5.83092e+06	3.47904e+07	3.27698e+07	1.61568e+08	1.31986e+07	1.40406e+07	4.31643e+07	8.58522e+07	1.13618e+08	3.71812e+07	1.4815e+08	1.01858e+08	1.2629e+08	5.5523e+07
FALSE	High	Master Protein	P0C0L5	Complement C4-B OS=Homo sapiens OX=9606 GN=C4B PE=1 SV=2	0	FALSE	263.871	39	61	85	4969	5	1744	192.6	7.27	1134478	5821.54	60	56	stress response;other biological processes	non-structural extracellular;plasma membrane;other membranes;other cell component	enzyme regulator activity;other molecular function	Pf00207, Pf01759, Pf01821, Pf01835, Pf07677, Pf07678, Pf07703, Pf17789, Pf17791, Pf21145	100293534; 721	ENSG00000224389; ENSG00000228267; ENSG00000228454; ENSG00000233312; ENSG00000236625	C4B; C4B_2	A2BHY4; hsa:100293534; hsa:721; P01028; P0C0L5; P78445; Q13160; Q13906; Q14033; Q14835; Q6U2E9; Q6U2G1; Q6U2I5; Q6U2L1; Q6U2L7; Q6U2L9; Q6U2M5; Q6VCV8; Q96SA7; Q9NPK5; Q9UIP5	Allograft rejection; Dengue-2 interactions with complement and coagulation cascades; Oxidative damage response; Complement system in neuronal development and plasticity; Complement activation; Complement and coagulation cascades; Sudden infant death syndrome (SIDS) susceptibility pathways	Initial triggering of complement; Regulation of Complement cascade; Activation of C3 and C5	10	62	3.7437e+07	3.24656e+07	9.19614e+06	1.07001e+07	5.28955e+07	2.25462e+07	2.75091e+07	1.46989e+07	6.95211e+07	5.36261e+07	4.26188e+07	4.7041e+07	1.50741e+07	2.60446e+07	1.20917e+07	9.35688e+06	2.25467e+07	1.84061e+07
FALSE	High	Master Protein	P01011	Alpha-1-antichymotrypsin OS=Homo sapiens OX=9606 GN=SERPINA3 PE=1 SV=2	0	FALSE	261.261	68	40	74	10355	37	423	47.6	5.52	2632282	11072.5	39	25	stress response;other biological processes	non-structural extracellular;nucleus;other cytoplasmic organelle;other cell component	enzyme regulator activity;nucleic acid binding activity	Pf00079	12	ENSG00000196136	SERPINA3	B3KVQ7; hsa:12; P01011; Q13703; Q2TU87; Q2TU88; Q59GP9; Q6LBY8; Q6LDT7; Q6NSC9; Q8N177; Q96DW8; Q9UC47; Q9UNU9	Selenium micronutrient network; Vitamin B12 metabolism; Folate metabolism	Neutrophil degranulation; Platelet degranulation	5	1	7.00832e+07	1.40791e+08	8.47283e+07	7.40423e+07	4.75452e+07	3.79672e+07	9.90932e+07	3.1041e+07	1.09822e+08	8.6912e+07	1.03979e+08	4.79995e+07	3.46526e+07	8.19053e+07	2.58094e+07	3.44713e+07	7.98219e+07	1.05326e+08
FALSE	High	Master Protein	P04406	Glyceraldehyde-3-phosphate dehydrogenase OS=Homo sapiens OX=9606 GN=GAPDH PE=1 SV=3	0	FALSE	259.028	75	37	74	7543	32	335	36	8.46	2009254	8538.66	37	25	cell organization and biogenesis;protein metabolism;other metabolic processes;stress response;other biological processes	plasma membrane;other membranes;cytosol;cytoskeleton;nucleus;other cell component	enzyme regulator activity;cytoskeletal activity;other molecular function	Pf00044, Pf02800	2597	ENSG00000111640	GAPDH	E7EUT4; hsa:2597; P00354; P04406; Q53X65	Cori cycle; Alzheimer's disease and miRNA effects; HIF1A and PPARG regulation of glycolysis; VEGFA-VEGFR2 signaling; Clear cell renal cell carcinoma pathways; Metabolic reprogramming in colon cancer; Aerobic glycolysis; 7q11.23 copy number variation syndrome; Glycolysis in senescence; Alzheimer's disease; Sildenafil treatment; Glycolysis and gluconeogenesis; Metabolic Epileptic Disorders; Sudden …	Glycolysis; Gluconeogenesis	16	6	4.47063e+07	3.25215e+07	3.9145e+07	2.78267e+07	4.41333e+07	3.71708e+07	5.72201e+07	6.50748e+07	1.11736e+07	1.30639e+07	9.41305e+07	5.59298e+07	9.21323e+07	5.25706e+07	5.23702e+07	5.97039e+07	2.85776e+07	5.42728e+07
FALSE	High	Master Protein	Q12907	Vesicular integral-membrane protein VIP36 OS=Homo sapiens OX=9606 GN=LMAN2 PE=1 SV=1	0	FALSE	257.041	65	33	54	18995	33	356	40.2	6.95	4837550	23144.7	32	21	transport;other biological processes	non-structural extracellular;plasma membrane;other membranes;ER/Golgi;other cell component	other molecular function	Pf03388	10960	ENSG00000169223	LMAN2	hsa:10960; Q12907; Q53HH1	5q35 copy number variation	COPII-mediated vesicle transport; Cargo concentration in the ER	3	0	7.32567e+07	8.54187e+07	2.96973e+07	7.90899e+07	4.42606e+07	2.70962e+07	4.86168e+07	2.63258e+07	7.014e+07	9.32035e+07	4.1492e+07	4.66182e+07	9.76918e+07	1.42845e+08	2.31706e+07	3.51076e+07	5.71015e+07	1.08016e+08
FALSE	High	Master Protein	P10451	Osteopontin OS=Homo sapiens OX=9606 GN=SPP1 PE=1 SV=1	0	FALSE	256.706	61	44	85	13702	44	314	35.4	4.58	2818218	17054.7	38	18	cell adhesion;cell organization and biogenesis;other metabolic processes;developmental processes;signal transduction;other biological processes	non-structural extracellular;ER/Golgi;other cell component	signal transduction activity or receptor binding;other molecular function	Pf00865	6696	ENSG00000118785	SPP1	B2RDA1; hsa:6696; P10451; Q15681; Q15682; Q15683; Q4W597; Q567T5; Q8NBK2; Q96IZ1	Osteoclast signaling; Osteopontin signaling; Brain-derived neurotrophic factor (BDNF) signaling pathway; Complement system; Vitamin D receptor pathway; Focal adhesion; Lung fibrosis; Focal adhesion: PI3K-Akt-mTOR-signaling pathway; TYROBP causal network in microglia; PI3K-Akt signaling pathway; Extracellular vesicles in the crosstalk of cardiac cells; Endochondral ossification; IL-18 signaling pa…	Degradation of the extracellular matrix; Signaling by PDGF; Integrin cell surface interactions; Regulation of Insulin-like Growth Factor (IGF) transport and uptake by Insulin-like Growth Factor Binding Proteins (IGFBPs); Post-translational protein phosphorylation; RUNX3 Regulates Immune Response and Cell Migration	28	0	1.48915e+08	2.24483e+08	7.95186e+07	2.13004e+08	1.66761e+08	2.66899e+08	1.93647e+08	8.59991e+07	7.73446e+07	4.87858e+07	1.06204e+08	3.76244e+08	6.11629e+08	1.0717e+09	3.10373e+07	5.0003e+07	9.80713e+07	8.90271e+07
FALSE	High	Master Protein	P02671	Fibrinogen alpha chain OS=Homo sapiens OX=9606 GN=FGA PE=1 SV=2	0	FALSE	254.451	54	48	66	5130	46	866	94.9	6.01	1279558	4712.72	46	33	cell adhesion;cell organization and biogenesis;protein metabolism;other metabolic processes;stress response;other biological processes	non-structural extracellular;plasma membrane;other membranes;ER/Golgi;other cell component	signal transduction activity or receptor binding;other molecular function	Pf00147, Pf08702, Pf12160	2243	ENSG00000171560	FGA	A8K3E4; D3DP14; D3DP15; hsa:2243; P02671; Q4QQH7; Q9BX62; Q9UCH2	Selenium micronutrient network; Folate metabolism; Blood clotting cascade; Complement system; VEGFA-VEGFR2 signaling; Fibrin complement receptor 3 signaling pathway; COVID-19, thrombosis and anticoagulation; Network map of SARS-CoV-2 signaling pathway	Regulation of TLR by endogenous ligand; Amyloid fiber formation; ER-Phagosome pathway; Integrin cell surface interactions; Platelet degranulation ; Signaling by BRAF and RAF1 fusions; MyD88:MAL(TIRAP) cascade initiated on plasma membrane; MyD88 deficiency (TLR2/4); IRAK4 deficiency (TLR2/4); Regulation of Insulin-like Growth Factor (IGF) transport and uptake by Insulin-like Growth Factor Binding …	29	2	3.34952e+07	1.42001e+08	1.19899e+07	3.80427e+07	5.74213e+07	2.44095e+07	7.84856e+07	3.57933e+07	4.0438e+07	6.30984e+07	4.4988e+07	2.4081e+07	9.71596e+07	4.11909e+07	8.67184e+06	2.05107e+07	3.81406e+07	7.53999e+07
FALSE	High	Master Protein	P05164	Myeloperoxidase OS=Homo sapiens OX=9606 GN=MPO PE=1 SV=1	0	FALSE	254.297	54	48	79	3826	43	745	83.8	8.97	948052	4512.45	47	43	cell organization and biogenesis;other metabolic processes;stress response;other biological processes	non-structural extracellular;nucleus;other cytoplasmic organelle;other cell component	other molecular function	Pf03098	4353	ENSG00000005381	MPO	A1L4B8; hsa:4353; P05164; Q14862; Q4PJH5; Q9UCL7	Selenium micronutrient network; Vitamin B12 metabolism; Folate metabolism; Benzene metabolism; Acute myeloid leukemia; Affected pathways in Duchenne muscular dystrophy	Neutrophil degranulation; Events associated with phagocytolytic activity of PMN cells	8	5	1.41718e+06	1.96057e+06	2.60173e+07	3.86585e+06	305488	1.20774e+06	5.63811e+06	5.45837e+07	561547	2.8223e+06	9.22179e+07	3.19215e+07	2.65742e+06	834264	4.92338e+07	1.26343e+08	2.71632e+07	1.63426e+07
FALSE	High	Master Protein	P48594	Serpin B4 OS=Homo sapiens OX=9606 GN=SERPINB4 PE=1 SV=2	0	FALSE	251.368	74	42	67	7647	15	390	44.8	6.21	1867360	9030.59	41	30	other biological processes	non-structural extracellular;plasma membrane;other membranes;cytosol	enzyme regulator activity;other molecular function	Pf00079	6318	ENSG00000206073	SERPINB4	A8K847; P48594	Pancreatic cancer subtypes		1	0	8.03469e+06	5.75471e+06	1.16153e+07	5.62868e+06	106695	360972	985548	1.27722e+07	1.64035e+06	448690	2.78757e+06	6.2417e+06	6.04308e+06	935094	1.40969e+07	8.99044e+06	1.356e+07	2.8168e+06
FALSE	High	Master Protein	Q00610	Clathrin heavy chain 1 OS=Homo sapiens OX=9606 GN=CLTC PE=1 SV=5	0	FALSE	251.142	42	63	78	1917	63	1675	191.5	5.69	454836	1949.03	62	55	cell cycle OR cell proliferation;cell organization and biogenesis;other metabolic processes;transport;other biological processes	plasma membrane;other membranes;cytosol;cytoskeleton;ER/Golgi;other cytoplasmic organelle;other cell component	signal transduction activity or receptor binding;nucleic acid binding activity;other molecular function	Pf00637, Pf01394, Pf09268, Pf13838	1213	ENSG00000141367	CLTC	D3DU00; hsa:1213; Q00610; Q6N0A0; Q86TF2	Synaptic vesicle pathway; VEGFA-VEGFR2 signaling; Dengue-2 interactions with complement and coagulation cascades; Ebola virus infection in host; Fragile X syndrome; 7q11.23 copy number variation syndrome; Complement and coagulation cascades	ALK mutants bind TKIs; Signaling by ALK fusions and activated point mutants; Recycling pathway of L1; MHC class II antigen presentation; RHOV GTPase cycle; Lysosome Vesicle Biogenesis; RHOU GTPase cycle; Cargo recognition for clathrin-mediated endocytosis; WNT5A-dependent internalization of FZD4; EPH-ephrin mediated repulsion of cells; LDL clearance; Retrograde neurotrophin signalling; WNT5A-depe…	25	0	2.99033e+06	4.77063e+06	6.15498e+06	6.18072e+06	1.81946e+06	2.31083e+06	1.96625e+06	1.145e+07	4.11002e+06	4.04183e+06	3.72121e+06	9.23437e+06	1.67026e+06	2.42904e+06	1.0344e+07	1.44776e+07	6.11507e+06	6.88008e+06
FALSE	High	Master Protein	P06733	Alpha-enolase OS=Homo sapiens OX=9606 GN=ENO1 PE=1 SV=2	0	FALSE	250.27	75	45	71	8124	40	434	47.1	7.39	1916516	10550.8	44	32	other metabolic processes;other biological processes	plasma membrane;other membranes;cytosol;cytoskeleton;nucleus;other cell component	nucleic acid binding activity;other molecular function	Pf00113, Pf03952	2023	ENSG00000074800	ENO1	B2RD59; hsa:2023; P06733; P22712; Q16704; Q4TUS4; Q53FT9; Q53HR3; Q658M5; Q6GMP2; Q71V37; Q7Z3V6; Q8WU71; Q96GV1; Q9BT62; Q9UCH6; Q9UM55	Clear cell renal cell carcinoma pathways; Metabolic reprogramming in colon cancer; Aerobic glycolysis; IL-18 signaling pathway; Glycolysis and gluconeogenesis; Metabolic Epileptic Disorders	Glycolysis; Gluconeogenesis; Manipulation of host energy metabolism	9	4	3.40022e+07	3.62316e+07	2.68764e+07	3.14903e+07	4.18767e+07	6.43623e+07	4.10682e+07	7.11124e+07	1.05829e+07	1.09868e+07	6.8729e+07	4.95753e+07	9.40596e+07	4.05343e+07	6.57406e+07	7.00887e+07	3.39788e+07	4.39784e+07
FALSE	High	Master Protein	P12109	Collagen alpha-1(VI) chain OS=Homo sapiens OX=9606 GN=COL6A1 PE=1 SV=3	0	FALSE	249.657	44	50	61	12374	50	1028	108.5	5.43	3144450	15186.3	49	36	cell adhesion;developmental processes;other biological processes	non-structural extracellular;plasma membrane;other membranes;ER/Golgi;other cell component	extracellular structural activity;other molecular function	Pf00092, Pf01391	1291	ENSG00000142156	COL6A1	hsa:1291; O00117; O00118; P12109; Q14040; Q14041; Q16258; Q7Z645; Q9BSA8	miRNA targets in ECM and membrane receptors; PI3K-Akt signaling pathway	Collagen degradation; Signaling by PDGF; Assembly of collagen fibrils and other multimeric structures; Integrin cell surface interactions; ECM proteoglycans; NCAM1 interactions; Collagen chain trimerization	10	0	1.58056e+08	6.34005e+07	1.23473e+07	4.68765e+07	6.49565e+07	8.43693e+07	1.25662e+08	5.89623e+07	3.95854e+07	3.43371e+07	2.08887e+07	1.07131e+08	5.93974e+07	2.22632e+08	5.54449e+07	4.87201e+07	4.05832e+07	3.83106e+07
FALSE	High	Master Protein	P0C0L4	Complement C4-A OS=Homo sapiens OX=9606 GN=C4A PE=1 SV=2	0	FALSE	246.819	39	60	79	4644	4	1744	192.7	7.08	1082519	5186.34	58	56	stress response;other biological processes	non-structural extracellular;plasma membrane;other membranes;ER/Golgi;other cell component	enzyme regulator activity;other molecular function	Pf00207, Pf01759, Pf01821, Pf01835, Pf07677, Pf07678, Pf07703, Pf17789, Pf17791, Pf21145	720; 721	ENSG00000206340; ENSG00000227746; ENSG00000244731	C4A	A6H8M8; A6NHJ5; A7E2V2; B0QZR6; B0V2C8; B2RUT6; B7ZVZ6; hsa:720; hsa:721; P01028; P0C0L4; P78445; Q13160; Q13906; Q14033; Q14835; Q4LE82; Q5JNX2; Q5JQM8; Q6P4R1; Q6U2E5; Q6U2E8; Q6U2F0; Q6U2F3; Q6U2F4; Q6U2F6; Q6U2F8; Q6U2G0; Q96EG2; Q96SA8; Q9NPK5; Q9UIP5	Allograft rejection; Complement system; Dengue-2 interactions with complement and coagulation cascades; Complement system in neuronal development and plasticity; Complement activation; Complement and coagulation cascades; Sudden infant death syndrome (SIDS) susceptibility pathways	Regulation of Insulin-like Growth Factor (IGF) transport and uptake by Insulin-like Growth Factor Binding Proteins (IGFBPs); Post-translational protein phosphorylation; Initial triggering of complement; Regulation of Complement cascade; Activation of C3 and C5	12	0	759911	1.20263e+06	130748	245446	1.54055e+06	603163	771429	100978	9.46297e+06	4.2315e+06	2.10758e+06	2.25747e+06	1.97244e+06	1.00538e+06	144699	131379	1.1245e+06
FALSE	High	Master Protein	P19012	Keratin, type I cytoskeletal 15 OS=Homo sapiens OX=9606 GN=KRT15 PE=1 SV=3	0	FALSE	245.958	59	45	60	21743	12	456	49.2	4.77	5715284	31727	43	34	cell organization and biogenesis;other biological processes	cytosol;cytoskeleton	cytoskeletal activity;other molecular function	Pf00038	3866	ENSG00000171346	KRT15	B3KQY1; B3KRA2; E0CX14; hsa:3866; P19012; Q53XV8; Q9BUG4	Pancreatic cancer subtypes; Cell lineage map for neuronal differentiation	Formation of the cornified envelope	4	6	1.50853e+06	2.11574e+06	869630	3.23381e+06		834034	2.47705e+06	3.79585e+06	200970	170610	3.18821e+06	8.19892e+06	1.65111e+06	340028	3.70565e+06	2.87075e+06	3.72442e+06	4.55194e+06
FALSE	High	Master Protein	P14618	Pyruvate kinase PKM OS=Homo sapiens OX=9606 GN=PKM PE=1 SV=4	0	FALSE	242.323	72	49	60	4622	47	531	57.9	7.84	1190978	5109.75	49	35	cell organization and biogenesis;other metabolic processes;other biological processes	non-structural extracellular;cytosol;ER/Golgi;nucleus;other cell component	nucleic acid binding activity;kinase activity;other molecular function	Pf00224, Pf02887	5315	ENSG00000067225	PKM	A6NFK3; B2R5N8; B3KRY0; B4DFX8; B4DUU6; hsa:5315; P14618; P14786; Q53GK4; Q96E76; Q9BWB5; Q9UCV6; Q9UPF2	Photodynamic therapy-induced HIF-1 survival signaling; Amino acid metabolism; Clear cell renal cell carcinoma pathways; Metabolic reprogramming in colon cancer; Aerobic glycolysis; Glycolysis in senescence; Glucose metabolism in triple-negative breast cancer cells; Glycolysis and gluconeogenesis; Metabolic Epileptic Disorders	Neutrophil degranulation	10	2	2.36696e+07	3.43557e+07	2.78208e+07	3.03811e+07	1.78745e+07	4.90114e+07	2.43104e+07	5.5691e+07	4.86395e+06	6.89653e+06	8.37219e+07	5.62821e+07	2.40958e+07	2.48499e+07	4.65724e+07	5.39751e+07	3.07731e+07	2.98628e+07
FALSE	High	Master Protein	P68104	Elongation factor 1-alpha 1 OS=Homo sapiens OX=9606 GN=EEF1A1 PE=1 SV=1	0	FALSE	238.921	56	35	65	7844	35	462	50.1	9.01	2095265	9601.6	35	22	protein metabolism;other metabolic processes;other biological processes	non-structural extracellular;plasma membrane;other membranes;cytosol;cytoskeleton;translational apparatus;nucleus;other cytoplasmic organelle;other cell component	nucleic acid binding activity;other molecular function	Pf00009, Pf03143, Pf03144	1915	ENSG00000156508	EEF1A1	hsa:1915; P04719; P04720; P68104; Q6IQ15	Translation factors; Fragile X syndrome; 2q37 copy number variation syndrome	Neutrophil degranulation; Chaperone Mediated Autophagy; Protein methylation; HSF1 activation; Peptide chain elongation; SARS-CoV-1 modulates host translation machinery	10	0	4.6923e+07	7.92578e+07	6.96436e+07	5.47309e+07	1.38844e+07	3.3823e+07	3.18873e+07	1.24804e+08	9.06388e+06	1.30928e+07	1.93288e+07	8.17065e+07	4.2816e+07	3.95809e+07	1.29073e+08	1.17422e+08	7.93183e+07	5.28097e+07
FALSE	High	Master Protein	P08238	Heat shock protein HSP 90-beta OS=Homo sapiens OX=9606 GN=HSP90AB1 PE=1 SV=4	0	FALSE	237.302	51	49	64	4873	28	724	83.2	5.03	1149431	5952.6	47	43	cell organization and biogenesis;protein metabolism;DNA metabolism;other metabolic processes;stress response;other biological processes	non-structural extracellular;plasma membrane;other membranes;cytosol;nucleus;other cell component	enzyme regulator activity;cytoskeletal activity;nucleic acid binding activity;other molecular function	Pf00183, Pf13589	3326	ENSG00000096384	HSP90AB1	B2R5P0; hsa:3326; P08238; Q5T9W7; Q9NQW0; Q9NTK6	Nuclear receptors meta-pathway; NRF2 pathway; Focal adhesion: PI3K-Akt-mTOR-signaling pathway; PI3K-Akt signaling pathway	Regulation of actin dynamics for phagocytic cup formation; Potential therapeutics for SARS; The role of GTSE1 in G2/M progression after G2 checkpoint; HSP90 chaperone cycle for steroid hormone receptors (SHR) in the presence of ligand; SARS-CoV-2 activates/modulates innate and adaptive immune responses; Aryl hydrocarbon receptor signalling; Neutrophil degranulation; Estrogen-dependent gene expres…	25	22	1.30297e+07	2.12949e+07	2.45607e+07	2.01652e+07	7.35445e+06	1.28576e+07	1.33046e+07	4.06309e+07	1.62553e+06	4.80303e+06	7.96492e+06	2.93217e+07	1.44672e+07	1.42477e+07	3.14592e+07	3.99221e+07	2.28815e+07	3.13815e+07
FALSE	High	Master Protein	P01833	Polymeric immunoglobulin receptor OS=Homo sapiens OX=9606 GN=PIGR PE=1 SV=4	0	FALSE	236.476	55	57	77	9863	56	764	83.2	5.74	2554212	12757.1	56	36	transport;signal transduction;other biological processes	non-structural extracellular;plasma membrane;other membranes;other cytoplasmic organelle;other cell component	other molecular function	Pf07686	5284	ENSG00000162896	PIGR	hsa:5284; P01833; Q68D81; Q8IZY7		Neutrophil degranulation	1	1	1.71281e+08	1.91463e+08	2.88739e+07	9.19919e+07	2.68935e+08	3.99973e+08	2.75925e+08	1.36484e+08	8.33149e+07	7.93969e+07	1.599e+08	1.8064e+08	1.69571e+08	2.89822e+08	1.2338e+08	9.12611e+07	1.81057e+08	1.27784e+08
FALSE	High	Master Protein	P02751	Fibronectin OS=Homo sapiens OX=9606 GN=FN1 PE=1 SV=5	0	FALSE	235.959	28	61	78	3781	61	2477	272.2	5.5	922893	3944.69	59	48	cell adhesion;cell organization and biogenesis;protein metabolism;other metabolic processes;stress response;developmental processes;signal transduction;other biological processes	non-structural extracellular;extracellular matrix;plasma membrane;other membranes;ER/Golgi;other cell component	signal transduction activity or receptor binding;enzyme regulator activity;other molecular function	Pf00039, Pf00040, Pf00041	2335	ENSG00000115414	FN1	B7ZLF0; E9PE77; E9PG29; hsa:2335; O95609; O95610; P02751; Q14312; Q14325; Q14326; Q17RV7; Q53S27; Q564H7; Q585T2; Q59EH1; Q60FE4; Q68DP8; Q68DP9; Q68DT4; Q6LDP6; Q6MZS0; Q6MZU5; Q6N025; Q6N0A6; Q7Z391; Q86T27; Q8IVI8; Q96KP7; Q96KP8; Q96KP9; Q9H1B8; Q9HAP3; Q9UMK2	Mammary gland development pathway - Puberty (Stage 2 of 4); miRNA targets in ECM and membrane receptors; Focal adhesion; Overview of nanoparticle effects; RAC1/PAK1/p38/MMP2 pathway; TGF-beta signaling pathway; Interactions between LOXL4 and oxidative stress pathway; Physico-chemical features and toxicity-associated pathways; TGF-beta signaling in thyroid cells for epithelial-mesenchymal transiti…	Platelet degranulation ; Regulation of Insulin-like Growth Factor (IGF) transport and uptake by Insulin-like Growth Factor Binding Proteins (IGFBPs); Post-translational protein phosphorylation; Cell surface interactions at the vascular wall; Degradation of the extracellular matrix; Integrin cell surface interactions; ECM proteoglycans; GPER1 signaling; Signaling by BRAF and RAF1 fusions; ALK muta…	51	0	2.32195e+07	2.09833e+07	8.00397e+06	2.83851e+07	6.82676e+07	3.1975e+07	2.51302e+07	1.11636e+07	5.16296e+07	5.00061e+07	3.49117e+07	1.96261e+07	7.73607e+07	5.44323e+07	6.40071e+06	2.3364e+07	2.18314e+07	3.93878e+07
FALSE	High	Master Protein	P01834	Immunoglobulin kappa constant OS=Homo sapiens OX=9606 GN=IGKC PE=1 SV=2	0	FALSE	235.951	100	42	62	5951	42	107	11.8	6.52	1811149	7153.9	42	11	signal transduction;other biological processes	non-structural extracellular;plasma membrane;other membranes;other cell component	other molecular function	Pf07654			IGKC	A0A075B6H6; A0A087X130; P01834		Initial triggering of complement; Classical antibody-mediated complement activation; Immunoregulatory interactions between a Lymphoid and a non-Lymphoid cell; Cell surface interactions at the vascular wall; FCGR activation; Regulation of actin dynamics for phagocytic cup formation; Role of phospholipids in phagocytosis; Scavenging of heme from plasma; Role of LAT2/NTAL/LAB on calcium mobilization…	19	0	5.4515e+08	4.49826e+08	1.31548e+08	2.18415e+08	8.02193e+07	5.28536e+07	8.88011e+07	5.95803e+07	3.90075e+08	4.37736e+08	1.95479e+08	1.63638e+08	2.63478e+08	1.44935e+08	7.99841e+07	7.08538e+07	2.79256e+08	2.91024e+08
FALSE	High	Master Protein	Q14204	Cytoplasmic dynein 1 heavy chain 1 OS=Homo sapiens OX=9606 GN=DYNC1H1 PE=1 SV=5	0	FALSE	227.163	18	79	82	1173	79	4646	532.1	6.4	272113	1034.82	78	67	cell cycle OR cell proliferation;cell organization and biogenesis;transport;other biological processes	non-structural extracellular;cytosol;cytoskeleton;other cytoplasmic organelle;other cell component	cytoskeletal activity;other molecular function	Pf03028, Pf08385, Pf08393, Pf12774, Pf12775, Pf12777, Pf12780, Pf12781, Pf17852, Pf18198, Pf18199	1778	ENSG00000197102	DYNC1H1	B0I1R0; hsa:1778; Q14204; Q6DKQ7; Q8WU28; Q92814; Q9Y4G5	Ciliary landscape; Intraflagellar transport proteins binding to dynein; Vasopressin-regulated water reabsorption; PAFAH1B1 copy number variation	HSP90 chaperone cycle for steroid hormone receptors (SHR) in the presence of ligand; Neutrophil degranulation; COPI-mediated anterograde transport; Separation of Sister Chromatids; MHC class II antigen presentation; Resolution of Sister Chromatid Cohesion; Recruitment of NuMA to mitotic centrosomes; RHO GTPases Activate Formins; COPI-independent Golgi-to-ER retrograde traffic; HCMV Early Events; …	24	0	1.48675e+06	2.85288e+06	4.24098e+06	3.73307e+06	735040	2.28065e+06	1.85231e+06	5.56472e+06	840957	577166	927377	4.53522e+06	1.2316e+06	1.60434e+06	6.44391e+06	7.76468e+06	3.12608e+06	3.45953e+06
FALSE	High	Master Protein	P00747	Plasminogen OS=Homo sapiens OX=9606 GN=PLG PE=1 SV=2	0	FALSE	225.255	60	51	68	2494	46	810	90.5	7.24	572383	2225.29	50	44	cell-cell signaling;cell organization and biogenesis;protein metabolism;stress response;developmental processes;other biological processes	non-structural extracellular;plasma membrane;other membranes;other cell component	signal transduction activity or receptor binding;other molecular function	Pf00024, Pf00051, Pf00089	5340	ENSG00000122194	PLG	hsa:5340; P00747; Q15146; Q5TEH4; Q6PA00	Selenium micronutrient network; Vitamin B12 metabolism; Folate metabolism; Blood clotting cascade; Complement system; Dengue-2 interactions with complement and coagulation cascades; Fibrin complement receptor 3 signaling pathway; Complement and coagulation cascades	Platelet degranulation ; Regulation of Insulin-like Growth Factor (IGF) transport and uptake by Insulin-like Growth Factor Binding Proteins (IGFBPs); Signaling by PDGF; Activation of Matrix Metalloproteinases; Dissolution of Fibrin Clot	14	6	6.06804e+07	2.40421e+07	3.49346e+07	1.49947e+07	1.82447e+07	5.34672e+06	4.36835e+06	1.9285e+06	5.1626e+07	8.28711e+07	6.02594e+06	1.13406e+07	3.73222e+06	4.0425e+06	1.60272e+06	3.30324e+06	7.22264e+06	5.84215e+06
FALSE	High	Master Protein	P13639	Elongation factor 2 OS=Homo sapiens OX=9606 GN=EEF2 PE=1 SV=4	0	FALSE	223.442	50	48	70	2726	47	858	95.3	6.83	667543	2680.32	48	42	protein metabolism;other metabolic processes;other biological processes	non-structural extracellular;plasma membrane;other membranes;cytosol;other cell component	translation activity;nucleic acid binding activity;other molecular function	Pf00009, Pf00679, Pf03144, Pf03764, Pf14492	1938	ENSG00000167658	EEF2	A0A384N6H1; B2RMP5; D6W618; hsa:1938; P13639; Q58J86	Translation factors; AMP-activated protein kinase signaling; Brain-derived neurotrophic factor (BDNF) signaling pathway; IL-18 signaling pathway	Neutrophil degranulation; Protein methylation; Uptake and function of diphtheria toxin; Peptide chain elongation; Synthesis of diphthamide-EEF2	9	1	2.18479e+07	2.61396e+07	2.53737e+07	2.20481e+07	4.84781e+06	1.86165e+07	1.44099e+07	4.32308e+07	2.28764e+06	3.33179e+06	7.73735e+06	2.45792e+07	2.01965e+07	1.30642e+07	4.24794e+07	4.07121e+07	2.98111e+07	2.83022e+07
FALSE	High	Master Protein	P01861	Immunoglobulin heavy constant gamma 4 OS=Homo sapiens OX=9606 GN=IGHG4 PE=1 SV=2	0	FALSE	221.197	53	42	62	12603	6	396	43.8	6.24	3689594	13853.7	42	12	stress response;signal transduction;other biological processes	non-structural extracellular;plasma membrane;other membranes;other cell component	signal transduction activity or receptor binding;other molecular function	Pf07654		ENSG00000211892; ENSG00000277016	IGHG4	A0A286YFJ8; P01861		Initial triggering of complement; Classical antibody-mediated complement activation; FCGR activation; Regulation of actin dynamics for phagocytic cup formation; Role of phospholipids in phagocytosis; FCGR3A-mediated IL10 synthesis; FCGR3A-mediated phagocytosis; Regulation of Complement cascade; Interleukin-4 and Interleukin-13 signaling	9	0	2.22412e+07	5.72564e+06	8.71488e+06	4.6287e+06	3.85448e+06	1.77621e+06	1.03724e+07	3.76882e+06	5.29064e+06	4.75983e+06	5.33509e+06	5.68693e+06	6.12685e+06	4.8735e+06	1.98326e+06	1.82146e+06	2.06032e+06	2.07097e+06
FALSE	High	Master Protein	P05155	Plasma protease C1 inhibitor OS=Homo sapiens OX=9606 GN=SERPING1 PE=1 SV=2	0	FALSE	220.22	48	39	53	17503	39	500	55.1	6.55	4420605	23925	39	22	stress response;other biological processes	non-structural extracellular;ER/Golgi;other cell component	enzyme regulator activity	Pf00079	710	ENSG00000149131	SERPING1	A6NMU0; A8KAI9; B2R6L5; B4E1F0; B4E1H2; hsa:710; P05155; Q16304; Q547W3; Q59EI5; Q7Z455; Q96FE0; Q9UC49; Q9UCF9	Complement system; Dengue-2 interactions with complement and coagulation cascades; RAS and bradykinin pathways in COVID-19; Kinin-Kallikrein pathway; Complement system in neuronal development and plasticity; Complement and coagulation cascades	Regulation of Complement cascade; Platelet degranulation ; Intrinsic Pathway of Fibrin Clot Formation; Defective SERPING1 causes hereditary angioedema	10	0	6.86581e+07	8.43274e+07	3.38087e+07	6.32634e+07	1.21558e+08	7.78178e+07	1.55683e+08	5.03125e+07	6.2077e+07	4.68699e+07	8.15495e+07	1.37571e+08	1.63139e+08	2.89455e+08	7.42521e+07	5.06479e+07	4.65576e+07	4.73667e+07
FALSE	High	Master Protein	Q13835	Plakophilin-1 OS=Homo sapiens OX=9606 GN=PKP1 PE=1 SV=2	0	FALSE	218.577	63	42	67	2531	42	747	82.8	9.13	550644	3128.09	34	38	cell adhesion;cell organization and biogenesis;signal transduction;other biological processes	plasma membrane;other membranes;cytoskeleton;nucleus;other cell component	bone, tooth or skin structural activity;other molecular function	Pf00514	5317	ENSG00000081277	PKP1	hsa:5317; O00645; Q13835; Q14CA0; Q15152	Epithelial to mesenchymal transition in colorectal cancer	Neutrophil degranulation; Formation of the cornified envelope; Apoptotic cleavage of cell adhesion proteins	5	0	1.40194e+07	1.65859e+07	2.92604e+07	1.07655e+07	763934	2.36029e+06	5.12864e+06	3.28996e+07	1.6296e+07	5.67187e+06	2.16975e+06	1.7955e+07	1.66743e+07	5.01272e+06	5.90516e+07	4.26277e+07	3.01712e+07	1.87516e+07
FALSE	High	Master Protein	P00738	Haptoglobin OS=Homo sapiens OX=9606 GN=HP PE=1 SV=1	0	FALSE	217.422	72	44	55	6721	19	406	45.2	6.58	1660468	8385.44	43	28	stress response;other biological processes	non-structural extracellular;other cell component	other molecular function	Pf00089	3240	ENSG00000257017	HP	B0AZL5; hsa:3240; P00737; P00738; Q0VAC4; Q0VAC5; Q2PP15; Q3B7J0; Q6LBY9; Q9UC67	Network map of SARS-CoV-2 signaling pathway	Neutrophil degranulation; Scavenging of heme from plasma	3	25	6.71507e+08	2.58823e+08	4.80833e+08	1.9783e+08	4.51054e+07	6.60991e+06	1.01199e+08	2.60239e+07	4.38289e+08	2.95954e+08	1.28089e+08	7.5289e+06	1.5696e+07	3.65332e+07	2.31417e+07	2.75631e+07	1.66282e+07	1.35881e+07
FALSE	High	Master Protein	P02545	Prelamin-A/C OS=Homo sapiens OX=9606 GN=LMNA PE=1 SV=1	0	FALSE	217.06	62	50	56	2311	49	664	74.1	7.02	565893	2614.96	49	47	cell cycle OR cell proliferation;cell organization and biogenesis;other metabolic processes;stress response;transport;developmental processes;other biological processes	cytosol;cytoskeleton;nucleus;other cell component	cytoskeletal activity;other molecular function	Pf00038, Pf00932	4000	ENSG00000160789	LMNA	B4DI32; D3DVB0; D6RAQ3; E7EUI9; hsa:4000; P02545; P02546; Q5I6Y4; Q5I6Y6; Q5TCJ2; Q5TCJ3; Q6UYC3; Q969I8; Q96JA2	Arrhythmogenic right ventricular cardiomyopathy; Adipogenesis; Fas ligand pathway and stress induction of heat shock proteins; Lamin A processing pathway; Nephrotic syndrome; Influence of laminopathies on Wnt signaling; Overlap between signal transduction pathways contributing to LMNA laminopathies; Familial partial lipodystrophy; Progeria-associated lipodystrophy; Acquired partial lipodystrophy …	Signaling by BRAF and RAF1 fusions; XBP1(S) activates chaperone genes	14	1	7.41136e+06	2.06214e+07	1.19251e+07	1.16993e+07	3.98037e+06	1.0306e+07	4.69494e+06	2.01938e+07	1.4785e+06	1.64828e+06	2.77101e+06	1.53662e+07	2.33786e+07	1.76699e+06	2.32664e+07	2.00958e+07	1.05863e+07	1.58684e+07
FALSE	High	Master Protein	P11142	Heat shock cognate 71 kDa protein OS=Homo sapiens OX=9606 GN=HSPA8 PE=1 SV=1	0	FALSE	215.248	55	46	61	4349	26	646	70.9	5.52	1075457	4694.28	46	40	cell organization and biogenesis;protein metabolism;RNA metabolism OR transcription;other metabolic processes;stress response;transport;other biological processes	non-structural extracellular;plasma membrane;other membranes;cytosol;nucleus;other cytoplasmic organelle;other cell component	signal transduction activity or receptor binding;other molecular function	Pf00012	3312	ENSG00000109971	HSPA8	hsa:3312; P11142; Q9H3R6	Parkin-ubiquitin proteasomal system pathway; MAPK signaling pathway; Exercise-induced circadian regulation; Measles virus infection; Opioid receptor pathways; Extrafollicular and follicular B cell activation by SARS-CoV-2; 1p36 copy number variation syndrome; HDAC6 interactions in the central nervous system	AUF1 (hnRNP D0) binds and destabilizes mRNA; Neutrophil degranulation; Golgi Associated Vesicle Biogenesis; Clathrin-mediated endocytosis; Late endosomal microautophagy; Chaperone Mediated Autophagy; HSP90 chaperone cycle for steroid hormone receptors (SHR) in the presence of ligand; PKR-mediated signaling; Regulation of HSF1-mediated heat shock response; Lysosome Vesicle Biogenesis; mRNA Splicin…	27	20	1.68433e+07	2.2112e+07	1.89278e+07	1.78031e+07	1.16835e+07	1.36448e+07	1.77825e+07	3.73288e+07	2.25816e+06	5.70674e+06	1.64857e+07	2.87538e+07	3.71487e+07	2.45758e+07	2.83988e+07	3.03772e+07	1.86293e+07	2.49865e+07
FALSE	High	Master Protein	P02765	Alpha-2-HS-glycoprotein OS=Homo sapiens OX=9606 GN=AHSG PE=1 SV=2	0	FALSE	214.623	65	42	67	5659	42	367	39.3	5.72	1691850	6884.42	40	13	stress response;transport;developmental processes;other biological processes	extracellular matrix;ER/Golgi;other cell component	enzyme regulator activity	Pf00031	197	ENSG00000145192	AHSG	A8K9N6; B2R7G1; hsa:197; O14961; O14962; P02765; Q9P152		Neutrophil degranulation; Platelet degranulation ; Regulation of Insulin-like Growth Factor (IGF) transport and uptake by Insulin-like Growth Factor Binding Proteins (IGFBPs); Post-translational protein phosphorylation	4	0	2.9167e+07	1.95777e+08	1.28531e+08	1.01144e+08	5.65019e+07	1.57743e+07	1.71088e+07	7.51823e+06	1.36439e+09	1.21744e+09	1.18977e+08	4.72718e+07	9.69548e+07	9.84815e+07	1.07836e+07	3.19511e+07	3.37581e+07	7.01114e+07
FALSE	High	Master Protein	O43451	Maltase-glucoamylase OS=Homo sapiens OX=9606 GN=MGAM PE=1 SV=6	0	FALSE	213.532	30	51	81	5798	51	2753	311.8	5.41	1133837	6397.23	38	46	other metabolic processes	plasma membrane;other membranes	other molecular function	Pf00088, Pf01055, Pf13802, Pf21365	8972	ENSG00000257335	MGAM	E7ER45; hsa:8972; O43451; Q0VAX6; Q75ME7; Q86UM5	Glucocorticoid receptor pathway	Neutrophil degranulation; Digestion of dietary carbohydrate	3	0	1.31953e+07	8.9618e+06	2.42319e+06	7.93923e+06	3.90144e+07	5.37108e+07	4.65343e+07	1.21803e+07	1.37497e+07	1.22694e+07	4.76399e+07	4.57719e+07	1.37163e+07	3.26244e+07	9.24015e+06	6.72557e+06	1.71208e+07	1.49057e+07
FALSE	High	Master Protein	P04114	Apolipoprotein B-100 OS=Homo sapiens OX=9606 GN=APOB PE=1 SV=3	0	FALSE	211.898	18	78	79	553	77	4563	515.2	7.05	132177	517.05	78	70	cell organization and biogenesis;protein metabolism;other metabolic processes;transport;developmental processes;other biological processes	non-structural extracellular;plasma membrane;other membranes;cytosol;ER/Golgi;other cytoplasmic organelle;other cell component	signal transduction activity or receptor binding;transporter activity;other molecular function	Pf01347, Pf06448, Pf09172, Pf12491	338	ENSG00000084674	APOB	hsa:338; O00502; P04114; P78479; P78480; P78481; Q13779; Q13785; Q13786; Q13787; Q13788; Q4ZG63; Q53QC8; Q7Z600; Q9UMN0	Selenium micronutrient network; Vitamin B12 metabolism; Folate metabolism; Statin inhibition of cholesterol production; Male infertility; Perturbations to host-cell autophagy, induced by SARS-CoV-2 proteins; Familial hyperlipidemia type 2; Cholesterol metabolism; Female steroid hormones in cardiomyocyte energy metabolism; Fatty acids and lipoproteins transport in hepatocytes; Enterocyte cholester…	Regulation of Insulin-like Growth Factor (IGF) transport and uptake by Insulin-like Growth Factor Binding Proteins (IGFBPs); Post-translational protein phosphorylation; Cargo recognition for clathrin-mediated endocytosis; Cell surface interactions at the vascular wall; Scavenging by Class B Receptors; Regulation of TLR by endogenous ligand; Heme signaling; Retinoid metabolism and transport; LDL c…	31	1	726457	138606	2.1046e+06	626358	769191	136813	666450	1.0881e+06	772122	1.34844e+07	3.70008e+06	916503	708803	1.36192e+06	321715	1.71467e+06	696625	743794
FALSE	High	Master Protein	P01860	Immunoglobulin heavy constant gamma 3 OS=Homo sapiens OX=9606 GN=IGHG3 PE=1 SV=3	0	FALSE	209.916	51	41	55	14798	4	446	49.1	6.87	4206675	16943.1	41	16	stress response;signal transduction;other biological processes	non-structural extracellular;plasma membrane;other membranes;other cell component	signal transduction activity or receptor binding;other molecular function	Pf07654			IGHG3	A0A075B6N8; A0A286YES1; A0A4W9A917; A2NU35; P01860		Initial triggering of complement; Classical antibody-mediated complement activation; FCGR activation; Regulation of actin dynamics for phagocytic cup formation; Role of phospholipids in phagocytosis; FCGR3A-mediated IL10 synthesis; FCGR3A-mediated phagocytosis; Regulation of Complement cascade	8	0	1.31042e+07	6.92617e+06	1.49305e+06	439909		362730		1.64095e+06	932587	7.73765e+06	6.07994e+06	3.42965e+06		3.7278e+06	2.57791e+06	523596	5.21235e+06	573011
FALSE	High	Master Protein	Q8N1N4	Keratin, type II cytoskeletal 78 OS=Homo sapiens OX=9606 GN=KRT78 PE=1 SV=2	0	FALSE	208.882	63	46	54	7977	34	520	56.8	6.02	2868786	6558.48	45	38	cell organization and biogenesis;other biological processes	cytosol;cytoskeleton	bone, tooth or skin structural activity	Pf00038, Pf16208	196374	ENSG00000170423	KRT78	A8K4D6; hsa:196374; Q5HYM7; Q7RTT2; Q8N1N4		Formation of the cornified envelope	2	0	9.88898e+06	9.64732e+06	3.24429e+07	2.73192e+07	17352.8	3.65566e+06	6.82483e+06	3.32892e+07	1.28642e+07	2.19846e+06	1.1942e+06	1.57234e+07	1.06943e+07	3.32374e+06	3.43804e+07	3.18632e+07	4.11409e+07	2.40898e+07
FALSE	High	Master Protein	P07900	Heat shock protein HSP 90-alpha OS=Homo sapiens OX=9606 GN=HSP90AA1 PE=1 SV=5	0	FALSE	208.569	46	43	55	4445	24	732	84.6	5.02	994409	5664.22	43	39	cell organization and biogenesis;protein metabolism;DNA metabolism;other metabolic processes;stress response;transport;developmental processes;other biological processes	non-structural extracellular;extracellular matrix;plasma membrane;other membranes;cytosol;cytoskeleton;mitochondrion;nucleus;other cytoplasmic organelle;other cell component	signal transduction activity or receptor binding;enzyme regulator activity;cytoskeletal activity;nucleic acid binding activity;other molecular function	Pf00183, Pf13589	3320	ENSG00000080824	HSP90AA1	A8K500; B3KPJ9; hsa:3320; P07900; Q2PP14; Q5CAQ6; Q5CAQ7; Q9BVQ5	Nucleotide-binding oligomerization domain (NOD) pathway; TNF-alpha signaling pathway; Corticotropin-releasing hormone signaling pathway; Aryl hydrocarbon receptor pathway; Ebstein-Barr virus LMP1 signaling; Aryl hydrocarbon receptor pathway; Constitutive androstane receptor pathway; Pregnane X receptor pathway; Glucocorticoid receptor pathway; Nuclear receptors meta-pathway; NRF2 pathway; Photody…	Potential therapeutics for SARS; Regulation of actin dynamics for phagocytic cup formation; The role of GTSE1 in G2/M progression after G2 checkpoint; HSP90 chaperone cycle for steroid hormone receptors (SHR) in the presence of ligand; Recruitment of NuMA to mitotic centrosomes; Aggrephagy; SARS-CoV-2 activates/modulates innate and adaptive immune responses; Regulation of PLK1 Activity at G2/M Tr…	71	0	2.52999e+06	4.57327e+06	7.00405e+06	6.17044e+06	2.53784e+06	4.44074e+06	6.02056e+06	1.31949e+07	606925	1.23493e+06	5.33443e+06	8.36971e+06	3.62739e+06	6.35441e+06	9.72888e+06	1.25486e+07	6.2358e+06	9.18668e+06
FALSE	High	Master Protein	P15311	Ezrin OS=Homo sapiens OX=9606 GN=EZR PE=1 SV=4	0	FALSE	205.079	59	52	63	5099	33	586	69.4	6.27	1234329	4670.4	51	45	cell adhesion;cell cycle OR cell proliferation;cell organization and biogenesis;transport;signal transduction;other biological processes	plasma membrane;other membranes;cytosol;cytoskeleton;nucleus;other cytoplasmic organelle;other cell component	cytoskeletal activity;other molecular function	Pf00373, Pf00769, Pf09379, Pf09380, Pf20492	7430	ENSG00000092820	EZR	E1P5A8; hsa:7430; P15311; P23714; Q4VX75; Q96CU8; Q9NSJ4	Pathogenic Escherichia coli infection; AGE/RAGE pathway; VEGFA-VEGFR2 signaling; 16p11.2 proximal deletion syndrome; CCL18 signaling pathway; Regulation of actin cytoskeleton; GDNF signaling	Sensory processing of sound by outer hair cells of the cochlea; Recycling pathway of L1; Sensory processing of sound by inner hair cells of the cochlea; Netrin-1 signaling	11	22	1.6153e+07	2.3953e+07	1.52768e+07	1.91027e+07	3.8615e+07	2.97355e+07	2.93425e+07	4.13108e+07	6.44289e+06	1.03495e+07	2.53183e+07	3.25355e+07	2.98157e+07	4.27205e+07	2.69645e+07	3.42796e+07	2.29135e+07	2.38558e+07
FALSE	High	Master Protein	P0DMV9	Heat shock 70 kDa protein 1B OS=Homo sapiens OX=9606 GN=HSPA1B PE=1 SV=1	0	FALSE	199.964	66	44	57	3826	29	641	70	5.66	941536	4145.72	44	37	protein metabolism;RNA metabolism OR transcription;other metabolic processes;stress response;other biological processes	non-structural extracellular;cytosol;cytoskeleton;mitochondrion;ER/Golgi;nucleus;other cell component	signal transduction activity or receptor binding;other molecular function	Pf00012	3303; 3304	ENSG00000204388; ENSG00000212866; ENSG00000224501; ENSG00000231555; ENSG00000232804	HSPA1B	B4E3B6; hsa:3303; hsa:3304; P08107; P0DMV9; P19790; Q5JQI4; Q5SP17; Q9UQL9; Q9UQM0	Apoptosis modulation and signaling; Parkin-ubiquitin proteasomal system pathway; MAPK signaling pathway; Apoptosis modulation by HSP70; VEGFA-VEGFR2 signaling; Measles virus infection	PKR-mediated signaling; HSP90 chaperone cycle for steroid hormone receptors (SHR) in the presence of ligand; Regulation of HSF1-mediated heat shock response; Neutrophil degranulation; Attenuation phase	12	6	4.67829e+06	7.9542e+06	4.69517e+06	5.80964e+06	3.68583e+06	5.48171e+06	4.1265e+06	1.16429e+07	3.68247e+06	2.96146e+06	1.28273e+07	1.07193e+07	1.88453e+07	8.36925e+06	1.37728e+07	1.67168e+07	5.70472e+06	1.21059e+07
FALSE	High	Master Protein	P26038	Moesin OS=Homo sapiens OX=9606 GN=MSN PE=1 SV=3	0	FALSE	199.515	51	46	58	4333	29	577	67.8	6.4	1066298	4248.47	46	43	cell adhesion;cell cycle OR cell proliferation;cell organization and biogenesis;other biological processes	plasma membrane;other membranes;cytosol;cytoskeleton;other cell component	signal transduction activity or receptor binding;cytoskeletal activity;nucleic acid binding activity;other molecular function	Pf00373, Pf00769, Pf09379, Pf09380, Pf20492	4478	ENSG00000147065	MSN	hsa:4478; P26038	Glial cell differentiation; AGE/RAGE pathway; Measles virus infection; 16p11.2 proximal deletion syndrome; Regulation of actin cytoskeleton	Gene and protein expression by JAK-STAT signaling after Interleukin-12 stimulation; Recycling pathway of L1; Sensory processing of sound by inner hair cells of the cochlea; Sensory processing of sound by outer hair cells of the cochlea; Signaling by ALK fusions and activated point mutants	10	6	3.48321e+06	3.95388e+06	4.41268e+06	4.40115e+06	7.03493e+06	7.22389e+06	4.64015e+06	7.38564e+06	876349	2.25193e+06	1.64011e+07	7.73578e+06	4.66167e+06	1.33707e+07	5.23425e+06	1.20192e+07	2.27331e+07	7.35562e+06
FALSE	High	Master Protein	P35527	Keratin, type I cytoskeletal 9 OS=Homo sapiens OX=9606 GN=KRT9 PE=1 SV=3	0	FALSE	195.648	59	35	59	5336	34	623	62	5.24	1418896	5144.89	34	30	cell organization and biogenesis;other biological processes	cytosol;cytoskeleton	cytoskeletal activity	Pf00038	3857	ENSG00000171403	KRT9	hsa:3857; O00109; P35527; Q0IJ47; Q14665		Formation of the cornified envelope	2	0	5.37892e+07	5.54737e+07	1.69388e+07	2.83378e+07	7.42685e+06	1.30819e+08	6.83971e+06	8.36874e+06	6.31394e+06	9.35458e+06	5.98477e+06	1.03032e+08	1.12434e+07	2.38375e+07	1.07091e+07	7.50701e+06	1.24954e+07	1.04201e+07
FALSE	High	Master Protein	P07237	Protein disulfide-isomerase OS=Homo sapiens OX=9606 GN=P4HB PE=1 SV=3	0	FALSE	195.539	63	39	51	4942	39	508	57.1	4.87	1294963	4913.58	39	32	protein metabolism;other metabolic processes;stress response;transport;signal transduction;other biological processes	non-structural extracellular;plasma membrane;other membranes;cytosol;cytoskeleton;ER/Golgi;other cell component	signal transduction activity or receptor binding;cytoskeletal activity;other molecular function	Pf00085, Pf13848	5034	ENSG00000185624	P4HB	B2RDQ2; hsa:5034; P07237; P30037; P32079; Q15205; Q6LDE5	VEGFA-VEGFR2 signaling; Type I collagen synthesis in the context of osteogenesis imperfecta	Hedgehog ligand biogenesis; Regulation of Insulin-like Growth Factor (IGF) transport and uptake by Insulin-like Growth Factor Binding Proteins (IGFBPs); Post-translational protein phosphorylation; Chylomicron assembly; VLDL assembly; LDL remodeling; Collagen biosynthesis and modifying enzymes; Detoxification of Reactive Oxygen Species; Insulin processing; Interleukin-12 signaling; Interleukin-23 …	13	0	5.233e+06	2.37852e+07	2.4977e+07	1.98958e+07	2.14779e+06	4.15861e+06	7.78482e+06	3.03376e+07	2.05277e+06	2.98894e+06	1.37231e+07	1.98733e+07	2.75191e+07	7.12247e+06	1.84713e+07	3.21825e+07	1.1329e+07	2.65729e+07
FALSE	High	Master Protein	P10909	Clusterin OS=Homo sapiens OX=9606 GN=CLU PE=1 SV=1	0	FALSE	194.517	46	33	58	9082	33	449	52.5	6.27	2432924	9457.07	33	17	cell cycle OR cell proliferation;cell organization and biogenesis;protein metabolism;other metabolic processes;stress response;transport;developmental processes;signal transduction;other biological processes	non-structural extracellular;other membranes;cytosol;mitochondrion;ER/Golgi;nucleus;other cell component	signal transduction activity or receptor binding;cytoskeletal activity;other molecular function	Pf01093	1191	ENSG00000120885	CLU	B2R9Q1; B3KSE6; hsa:1191; P10909; P11380; P11381; Q2TU75; Q5HYC1; Q7Z5B9	Dengue-2 interactions with complement and coagulation cascades; Male infertility; Complement system in neuronal development and plasticity; Complement and coagulation cascades	Regulation of Complement cascade; Platelet degranulation ; Antimicrobial peptides; Terminal pathway of complement	8	0	1.14504e+08	6.75971e+07	1.19453e+07	4.82939e+07	1.28897e+08	1.0234e+08	1.34892e+08	4.37701e+07	2.27636e+07	3.3087e+07	3.47765e+07	1.07996e+08	2.30132e+08	3.68786e+08	2.95924e+07	5.36039e+07	8.39e+07	7.51728e+07
FALSE	High	Master Protein	P04792	Heat shock protein beta-1 OS=Homo sapiens OX=9606 GN=HSPB1 PE=1 SV=2	0	FALSE	194.393	96	36	42	5517	36	205	22.8	6.4	1492839	7248.8	35	21	protein metabolism;other metabolic processes;stress response;transport;signal transduction;other biological processes	plasma membrane;cytosol;cytoskeleton;nucleus;other cell component	enzyme regulator activity;other molecular function	Pf00011	3315	ENSG00000106211	HSPB1	B2R4N8; hsa:3315; P04792; Q6FI47; Q96C20; Q96EI7; Q9UC31; Q9UC34; Q9UC35; Q9UC36	Apoptosis-related network due to altered Notch3 in ovarian cancer; Fas ligand pathway and stress induction of heat shock proteins; MAPK signaling pathway; ATM signaling in development and disease ; VEGFA-VEGFR2 signaling; p38 MAPK signaling pathway; Extracellular vesicles in the crosstalk of cardiac cells; Ferroptosis; IL-18 signaling pathway; Intracellular trafficking proteins involved in CMT ne…	AUF1 (hnRNP D0) binds and destabilizes mRNA; MAPK6/MAPK4 signaling; Extra-nuclear estrogen signaling; VEGFA-VEGFR2 Pathway	18	0	1.74544e+07	6.49787e+07	6.46373e+07	3.72222e+07	7.70579e+06	6.41917e+06	3.33046e+07	1.12121e+08	1.4664e+07	1.4008e+07	1.22405e+07	3.37331e+07	1.9595e+08	1.75825e+07	1.14866e+08	9.5891e+07	4.8191e+07	8.54582e+07
FALSE	High	Master Protein	P12814	Alpha-actinin-1 OS=Homo sapiens OX=9606 GN=ACTN1 PE=1 SV=2	0	FALSE	190.455	54	46	54	2579	22	892	103	5.41	609862	3084.19	46	41	cell adhesion;cell organization and biogenesis;other biological processes	non-structural extracellular;plasma membrane;other membranes;cytosol;cytoskeleton;other cell component	signal transduction activity or receptor binding;cytoskeletal activity;nucleic acid binding activity;other molecular function	Pf00307, Pf00435, Pf08726	87	ENSG00000072110	ACTN1	B3V8S3; B4DHH3; B7TY16; hsa:87; P12814; Q1HE25; Q9BTN1	Arrhythmogenic right ventricular cardiomyopathy; Focal adhesion; Ebola virus infection in host; MFAP5 effect on permeability and motility of endothelial cells via cytoskeleton rearrangement; Regulation of actin cytoskeleton	Platelet degranulation ; RHOD GTPase cycle; RHOF GTPase cycle; Nephrin family interactions; Syndecan interactions; RHOBTB2 GTPase cycle; Regulation of cytoskeletal remodeling and cell spreading by IPP complex components	12	0	171143	942225	1.35221e+06	626211	335658	864280	332021	1.32666e+06	864363	592973	3.36841e+06	1.53233e+06	116706	194719	1.3124e+06	4.31337e+06	1.91823e+06	1.87411e+06
FALSE	High	Master Protein	P04217	Alpha-1B-glycoprotein OS=Homo sapiens OX=9606 GN=A1BG PE=1 SV=4	0	FALSE	190.429	68	37	54	7215	37	495	54.2	5.86	1845413	10425.1	36	19		non-structural extracellular;plasma membrane;other membranes;other cell component		Pf13895	1	ENSG00000121410	A1BG	A8K052; hsa:1; P04217; Q68CK0; Q8IYJ6; Q96P39	Network map of SARS-CoV-2 signaling pathway	Neutrophil degranulation; Platelet degranulation	3	0	1.45489e+08	7.20803e+07	9.40129e+07	6.4432e+07	6.35933e+07	7.50959e+06	3.45292e+07	8.18551e+06	8.902e+07	1.02891e+08	3.02456e+07	1.74477e+07	2.98806e+07	1.19115e+07	1.78552e+07	1.59395e+07	8.4553e+07	1.45765e+08
FALSE	High	Master Protein	O75369	Filamin-B OS=Homo sapiens OX=9606 GN=FLNB PE=1 SV=2	0	FALSE	190.157	28	60	67	1108	50	2602	278	5.73	263546	875.53	59	54	cell organization and biogenesis;stress response;signal transduction;other biological processes	plasma membrane;other membranes;cytosol;cytoskeleton;other cell component	cytoskeletal activity;other molecular function	Pf00307, Pf00630	2317	ENSG00000136068	FLNB	B2ZZ83; B2ZZ84; B2ZZ85; C9JKE6; C9JMC4; hsa:2317; O75369; Q13706; Q59EC2; Q60FE7; Q6MZJ1; Q8WXS9; Q8WXT0; Q8WXT1; Q8WXT2; Q8WXT3; Q9NRB5; Q9NT26; Q9UEV9	Focal adhesion; MAPK signaling pathway; VEGFA-VEGFR2 signaling; Ebola virus infection in host; NPHP1 deletion syndrome	ISG15 antiviral mechanism	6	8	8.257e+06	4.379e+06	4.3815e+06	3.02127e+06	3.09297e+06	2.273e+06	1.8896e+06	5.2038e+06	4.52299e+06	4.52734e+06	2.14762e+06	5.95006e+06	1.66215e+07	2.4251e+06	6.62161e+06	5.41178e+06	3.57588e+06	5.6694e+06
FALSE	High	Master Protein	P02679	Fibrinogen gamma chain OS=Homo sapiens OX=9606 GN=FGG PE=1 SV=3	0	FALSE	189.455	65	35	57	3044	34	453	51.5	5.62	754979	3048.24	35	22	cell adhesion;cell organization and biogenesis;protein metabolism;other metabolic processes;stress response;transport;other biological processes	non-structural extracellular;plasma membrane;other membranes;ER/Golgi;other cell component	signal transduction activity or receptor binding;other molecular function	Pf00147, Pf08702	2266	ENSG00000171557	FGG	A8K057; hsa:2266; P02679; P04469; P04470; Q53Y18; Q96A14; Q96KJ3; Q9UC62; Q9UC63; Q9UCF3	Selenium micronutrient network; Folate metabolism; Blood clotting cascade; Complement system; VEGFA-VEGFR2 signaling; Fibrin complement receptor 3 signaling pathway; COVID-19, thrombosis and anticoagulation; Network map of SARS-CoV-2 signaling pathway	ER-Phagosome pathway; Integrin cell surface interactions; Platelet degranulation ; Signaling by BRAF and RAF1 fusions; MyD88:MAL(TIRAP) cascade initiated on plasma membrane; MyD88 deficiency (TLR2/4); IRAK4 deficiency (TLR2/4); Regulation of TLR by endogenous ligand; Regulation of Insulin-like Growth Factor (IGF) transport and uptake by Insulin-like Growth Factor Binding Proteins (IGFBPs); Post-t…	28	1	1.18075e+07	9.56719e+06	4.2129e+06	8.05156e+06	2.15403e+07	8.9916e+06	5.01695e+06	7.43485e+06	4.55854e+06	3.99792e+07	3.93737e+07	7.08557e+06	3.89594e+06	6.83857e+06	1.63946e+06	6.46333e+06	9.53962e+06	1.00354e+07
FALSE	High	Master Protein	Q9HC84	Mucin-5B OS=Homo sapiens OX=9606 GN=MUC5B PE=1 SV=3	0	FALSE	188.553	12	52	62	1203	47	5762	596	6.64	281207	1169.28	52	42		extracellular matrix;plasma membrane;other membranes;ER/Golgi;other cell component	other molecular function	Pf00094, Pf01826, Pf08742, Pf13330	727897	ENSG00000117983	MUC5B	hsa:727897; O00447; O00573; O14985; O15494; O95291; O95451; Q14881; Q7M4S5; Q99552; Q9HC84; Q9UE28	Lung fibrosis	Dectin-2 family; Termination of O-glycan biosynthesis; Defective GALNT3 causes HFTC; Defective C1GALT1C1 causes TNPS; Defective GALNT12 causes CRCS1	7	5	2.33235e+06	2.08273e+06	1.66971e+07	519489	4.51389e+06	3.76148e+06	1.53534e+06	1.4267e+07	335521	4.47319e+06	3.22505e+06	497152	3.23992e+06	148214	551041	5.35456e+06	2.91684e+06	1.01188e+06
FALSE	High	Master Protein	P07476	Involucrin OS=Homo sapiens OX=9606 GN=IVL PE=1 SV=2	0	FALSE	187.856	65	33	58	1522	33	585	68.4	4.61	332940	2220.42	32	30	protein metabolism;other metabolic processes;other biological processes	plasma membrane;cytosol;cytoskeleton;nucleus;other cell component		Pf00904, Pf10583	3713	ENSG00000163207	IVL	hsa:3713; P07476; Q5T7P4	Corticotropin-releasing hormone signaling pathway	Formation of the cornified envelope	2	0	9.29453e+06	7.15381e+06	9.01307e+06	3.52923e+06	129279	1.3795e+06	805567	1.33887e+07	1.88598e+06	508275	1.11604e+06	4.30738e+06	4.77591e+07	2.91357e+06	2.17677e+07	9.2798e+06	1.03766e+07	1.59362e+07
FALSE	High	Master Protein	P01876	Immunoglobulin heavy constant alpha 1 OS=Homo sapiens OX=9606 GN=IGHA1 PE=1 SV=3	0	FALSE	186.994	55	34	49	10716	16	398	42.8	5.64	2998085	14110.6	34	18	stress response;signal transduction;other biological processes	non-structural extracellular;plasma membrane;other membranes;other cell component	other molecular function	Pf00047, Pf07654		ENSG00000211895; ENSG00000282633	IGHA1	A0A286YEY1; P01876	Inflammatory response pathway	Cell surface interactions at the vascular wall; Scavenging of heme from plasma	3	17	3.182e+08	2.93928e+08	1.12406e+08	1.15699e+08	6.80897e+08	4.71588e+08	4.77952e+08	3.37806e+08	1.0089e+08	1.20119e+08	6.04527e+08	2.1636e+08	2.98056e+08	3.19348e+08	2.44115e+08	2.33907e+08	3.7228e+08	3.77704e+08
FALSE	High	Master Protein	P00734	Prothrombin OS=Homo sapiens OX=9606 GN=F2 PE=1 SV=2	0	FALSE	186.321	57	33	55	5344	32	622	70	5.9	1191684	7182.49	33	26	protein metabolism;stress response;signal transduction;other biological processes	non-structural extracellular;extracellular matrix;plasma membrane;other membranes;ER/Golgi	signal transduction activity or receptor binding;other molecular function	Pf00051, Pf00089, Pf00594, Pf09396	2147	ENSG00000180210	F2	B2R7F7; B4E1A7; hsa:2147; P00734; Q4QZ40; Q53H04; Q53H06; Q69EZ7; Q7Z7P3; Q9UCA1	Selenium micronutrient network; Vitamin B12 metabolism; Folate metabolism; Blood clotting cascade; IL1 and megakaryocytes in obesity; Dengue-2 interactions with complement and coagulation cascades; Regulation of actin cytoskeleton; Vitamin K metabolism and activation of dependent proteins; Complement and coagulation cascades	Cell surface interactions at the vascular wall; Regulation of Complement cascade; G alpha (q) signalling events; Peptide ligand-binding receptors; Thrombin signalling through proteinase activated receptors (PARs); Regulation of Insulin-like Growth Factor (IGF) transport and uptake by Insulin-like Growth Factor Binding Proteins (IGFBPs); Intrinsic Pathway of Fibrin Clot Formation; Common Pathway o…	23	0	1.27366e+07	1.83001e+08	2.51009e+07	8.20612e+07	1.77523e+07	1.0638e+08	2.62348e+07	3.7954e+07	6.27579e+07	1.00953e+08	1.71858e+07	7.71776e+07	1.50919e+07	5.22647e+07	2.72173e+07	2.19902e+07	8.64653e+07	2.55864e+07
FALSE	High	Master Protein	Q13813	Spectrin alpha chain, non-erythrocytic 1 OS=Homo sapiens OX=9606 GN=SPTAN1 PE=1 SV=3	0	FALSE	183.693	29	67	67	603	66	2472	284.4	5.35	143665	554.71	67	55	cell organization and biogenesis	non-structural extracellular;plasma membrane;other membranes;cytosol;cytoskeleton;other cell component	cytoskeletal activity;other molecular function	Pf00018, Pf00435, Pf08726, Pf13499	6709	ENSG00000197694	SPTAN1	hsa:6709; Q13186; Q13813; Q15324; Q16606; Q59EF1; Q5VXV5; Q5VXV6; Q7Z6M5; Q9P0V0	Fas ligand pathway and stress induction of heat shock proteins	Neutrophil degranulation; RHOV GTPase cycle; COPI-mediated anterograde transport; Sensory processing of sound by inner hair cells of the cochlea; Sensory processing of sound by outer hair cells of the cochlea; RHOU GTPase cycle; Nephrin family interactions; RAF/MAP kinase cascade; NCAM signaling for neurite out-growth; Interaction between L1 and Ankyrins; Caspase-mediated cleavage of cytoskeletal…	12	0	1.90506e+06	2.05591e+06	3.15763e+06	2.36569e+06	716806	2.32929e+06	832199	6.06958e+06	1.00595e+06	360833	328454	4.82424e+06	2.45846e+06	344546	5.93653e+06	6.27343e+06	6.4356e+06	3.84451e+06
FALSE	High	Master Protein	P07437	Tubulin beta chain OS=Homo sapiens OX=9606 GN=TUBB PE=1 SV=2	0	FALSE	181.783	73	31	51	3297	4	444	49.6	4.89	772917	4148.17	31	26	cell cycle OR cell proliferation;cell organization and biogenesis;stress response;transport;other biological processes	non-structural extracellular;other membranes;cytosol;cytoskeleton;nucleus;other cytoplasmic organelle;other cell component	signal transduction activity or receptor binding;cytoskeletal activity;other molecular function	Pf00091, Pf03953	203068	ENSG00000183311; ENSG00000196230; ENSG00000224156; ENSG00000227739; ENSG00000229684; ENSG00000232421; ENSG00000232575; ENSG00000235067	TUBB	hsa:203068; P05218; P07437; Q8WUC1; Q9CY33	Alzheimer's disease and miRNA effects; Pathogenic Escherichia coli infection; Parkin-ubiquitin proteasomal system pathway; Opioid receptor pathways; Alzheimer's disease; HDAC6 interactions in the central nervous system	Neutrophil degranulation; Potential therapeutics for SARS; Recruitment of NuMA to mitotic centrosomes; Regulation of PLK1 Activity at G2/M Transition; Loss of Nlp from mitotic centrosomes; Recruitment of mitotic centrosome proteins and complexes; Anchoring of the basal body to the plasma membrane; AURKA Activation by TPX2	15	2	192254	151397	722663	366250	359769	581121	303270	737313		121962	426353	685625	132247	267566	533670	647579	333430	655738
FALSE	High	Master Protein	P12035	Keratin, type II cytoskeletal 3 OS=Homo sapiens OX=9606 GN=KRT3 PE=1 SV=3	0	FALSE	179.13	31	37	42	13370	4	628	64.4	6.48	3879762	15912.6	36	28	cell organization and biogenesis;other biological processes	cytosol;cytoskeleton	bone, tooth or skin structural activity	Pf00038, Pf16208	3850	ENSG00000186442	KRT3	A6NIS2; hsa:3850; P12035; Q701L8		Formation of the cornified envelope	2	2		180894	18824.9	230022		34861.8	87019.2	372332	443211	134174	73268.7		452732	176680	1.89222e+06	272825	197703	227034
FALSE	High	Master Protein	P68371	Tubulin beta-4B chain OS=Homo sapiens OX=9606 GN=TUBB4B PE=1 SV=1	0	FALSE	193.525	74	32	54	3230	1	445	49.8	4.89	703994	4293.97	29	28	cell cycle OR cell proliferation;cell organization and biogenesis;stress response	non-structural extracellular;cytosol;cytoskeleton;other cytoplasmic organelle;other cell component	signal transduction activity or receptor binding;cytoskeletal activity;nucleic acid binding activity;other molecular function	Pf00091, Pf03953	10383	ENSG00000188229	TUBB4B	A2BFA2; hsa:10383; P05217; P68371	Alzheimer's disease and miRNA effects; Pathogenic Escherichia coli infection; Parkin-ubiquitin proteasomal system pathway; Alzheimer's disease	Neutrophil degranulation; MHC class II antigen presentation; HCMV Early Events; COPI-dependent Golgi-to-ER retrograde traffic; COPI-mediated anterograde transport; Intraflagellar transport; Recycling pathway of L1; Separation of Sister Chromatids; The role of GTSE1 in G2/M progression after G2 checkpoint; Translocation of SLC2A4 (GLUT4) to the plasma membrane; Microtubule-dependent trafficking of…	42	37	4.56602e+06	9.22058e+06	1.25153e+07	7.71664e+06	4.61066e+06	8.08785e+06	6.0445e+06	1.13002e+07	1.1737e+06	1.89289e+06	5.64794e+06	1.20061e+07	9.40793e+06	5.22986e+06	1.47707e+07	1.63333e+07	1.01996e+07	1.40838e+07
FALSE	High	Master Protein	P02647	Apolipoprotein A-I OS=Homo sapiens OX=9606 GN=APOA1 PE=1 SV=1	0	FALSE	179.001	75	32	46	4201	32	267	30.8	5.76	1017016	4499.57	32	25	cell cycle OR cell proliferation;cell organization and biogenesis;protein metabolism;other metabolic processes;transport;developmental processes;signal transduction;other biological processes	non-structural extracellular;plasma membrane;other membranes;cytosol;ER/Golgi;other cytoplasmic organelle;other cell component	signal transduction activity or receptor binding;transporter activity;enzyme regulator activity;other molecular function	Pf01442	335	ENSG00000118137	APOA1	A8K866; hsa:335; P02647; Q6LDN9; Q6Q785; Q9UCS8; Q9UCT8	Selenium micronutrient network; Vitamin B12 metabolism; Folate metabolism; Complement system; PPAR-alpha pathway; Nuclear receptors meta-pathway; PPAR signaling pathway; Statin inhibition of cholesterol production; Familial hyperlipidemia type 1; Familial hyperlipidemia type 2; Familial hyperlipidemia type 3; Familial hyperlipidemia type 4; Familial hyperlipidemia type 5; Cholesterol metabolism; …	Platelet degranulation ; Amyloid fiber formation; Regulation of Insulin-like Growth Factor (IGF) transport and uptake by Insulin-like Growth Factor Binding Proteins (IGFBPs); Post-translational protein phosphorylation; Scavenging of heme from plasma; PPARA activates gene expression; Scavenging by Class B Receptors; Heme signaling; Retinoid metabolism and transport; HDL clearance; Defective ABCA1 …	32	0	1.47128e+07	3.95753e+07	2.65697e+07	3.52179e+07	5.88956e+07	6.8147e+06	8.20416e+06	5.20981e+06	5.60526e+06	3.34641e+07	1.99431e+07	4.44218e+07	1.24966e+07	4.34418e+07	3.08057e+06	4.11166e+06	2.57872e+06	8.89204e+06
FALSE	High	Master Protein	Q8WWI1	LIM domain only protein 7 OS=Homo sapiens OX=9606 GN=LMO7 PE=1 SV=3	0	FALSE	178.555	29	48	57	1063	48	1683	192.6	8.09	236251	1121.97	46	42	protein metabolism;other metabolic processes;other biological processes	plasma membrane;other membranes;cytosol;nucleus;other cell component	other molecular function	Pf00307, Pf00412, Pf00595, Pf15949	4008	ENSG00000136153	LMO7	E9PLH4; O15462; O95346; Q5TBK6; Q8WWI1; Q9UKC1; Q9UQM5; Q9Y6A7		Antigen processing: Ubiquitination & Proteasome degradation; Neddylation; Signaling by ALK fusions and activated point mutants	3	0	2.03654e+06	4.66758e+06	1.20439e+07	6.88692e+06	708420	473036	748114	1.11141e+07	765890	545164	428606	5.02738e+06	1.14313e+07	786584	1.20579e+07	1.12532e+07	3.14577e+06	9.4057e+06
FALSE	High	Master Protein	P01008	Antithrombin-III OS=Homo sapiens OX=9606 GN=SERPINC1 PE=1 SV=1	0	FALSE	177.175	63	39	44	3879	39	464	52.6	6.71	996708	3007.9	38	33	stress response;other biological processes	non-structural extracellular;plasma membrane;other membranes;ER/Golgi	enzyme regulator activity;other molecular function	Pf00079	462	ENSG00000117601	SERPINC1	B2R6P0; hsa:462; P01008; P78439; P78447; Q13815; Q5TC78; Q7KZ43; Q7KZ97; Q9UC78	Dengue-2 interactions with complement and coagulation cascades; Complement and coagulation cascades	Regulation of Insulin-like Growth Factor (IGF) transport and uptake by Insulin-like Growth Factor Binding Proteins (IGFBPs); Post-translational protein phosphorylation; Intrinsic Pathway of Fibrin Clot Formation; Common Pathway of Fibrin Clot Formation	6	0	2.14617e+07	1.57565e+07	2.97161e+07	1.67423e+07	1.94655e+07	1.0639e+07	1.30172e+07	1.10689e+07	2.9615e+07	3.03732e+07	2.2446e+07	2.10862e+07	1.27467e+07	3.24654e+07	6.8433e+06	8.65257e+06	5.6097e+06	7.3491e+06
FALSE	High	Master Protein	P00558	Phosphoglycerate kinase 1 OS=Homo sapiens OX=9606 GN=PGK1 PE=1 SV=3	0	FALSE	177.099	72	36	50	4881	36	417	44.6	8.1	1124918	5582.38	35	27	protein metabolism;other metabolic processes;stress response;other biological processes	non-structural extracellular;other membranes;cytosol	kinase activity;other molecular function	Pf00162	5230	ENSG00000102144	PGK1	A8K4W6; B7Z7A9; hsa:5230; P00558; Q5J7W1; Q6IBT6; Q8NI87	Cori cycle; Photodynamic therapy-induced HIF-1 survival signaling; VEGFA-VEGFR2 signaling; Clear cell renal cell carcinoma pathways; Metabolic reprogramming in colon cancer; Aerobic glycolysis; Glycolysis in senescence; Warburg effect modulated by deubiquitinating enzymes and their substrates; Glycolysis and gluconeogenesis; Metabolic Epileptic Disorders	Glycolysis; Gluconeogenesis; Manipulation of host energy metabolism	13	0	1.60637e+07	2.20909e+07	1.61636e+07	1.94907e+07	1.83512e+07	2.64897e+07	2.51942e+07	4.06461e+07	4.20255e+06	7.74221e+06	4.18791e+07	3.12567e+07	5.05976e+07	2.78988e+07	3.89677e+07	4.12605e+07	1.71444e+07	2.19148e+07
FALSE	High	Master Protein	P06702	Protein S100-A9 OS=Homo sapiens OX=9606 GN=S100A9 PE=1 SV=1	0	FALSE	176.209	93	32	46	10436	32	114	13.2	6.13	2983012	10364.2	32	11	cell adhesion;cell-cell signaling;protein metabolism;other metabolic processes;stress response;developmental processes;other biological processes	non-structural extracellular;plasma membrane;other membranes;cytosol;cytoskeleton;other cell component	signal transduction activity or receptor binding;cytoskeletal activity;other molecular function	Pf01023	6280	ENSG00000163220	S100A9	D3DV36; hsa:6280; P06702; Q6FGA1; Q9NYM0; Q9UCJ1	IL1 and megakaryocytes in obesity; Vitamin D receptor pathway	ER-Phagosome pathway; Neutrophil degranulation; MyD88:MAL(TIRAP) cascade initiated on plasma membrane; MyD88 deficiency (TLR2/4); IRAK4 deficiency (TLR2/4); Regulation of TLR by endogenous ligand; Metal sequestration by antimicrobial proteins; RHO GTPases Activate NADPH Oxidases	10	0	2.55213e+07	4.25262e+07	1.7374e+08	4.80383e+07	5.85386e+06	6.26145e+06	2.77628e+07	6.98505e+07	2.55118e+07	9.23921e+06	6.40033e+07	4.17065e+07	5.24622e+08	1.99272e+07	7.44053e+07	1.05575e+08	6.25592e+07	8.08708e+07
FALSE	High	Master Protein	P02790	Hemopexin OS=Homo sapiens OX=9606 GN=HPX PE=1 SV=2	0	FALSE	175.562	62	38	51	6756	38	462	51.6	7.02	1788193	7576.22	38	23	protein metabolism;other metabolic processes;stress response;transport;signal transduction;other biological processes	non-structural extracellular;other cell component	transporter activity;other molecular function	Pf00045	3263	ENSG00000110169	HPX	B2R957; hsa:3263; P02790		Scavenging of heme from plasma	1	0	3.16719e+07	4.09918e+07	4.11477e+07	3.32121e+07	8.20081e+07	2.76979e+07	4.45049e+07	1.2077e+07	8.99817e+07	6.98719e+07	5.78919e+07	1.59694e+07	3.05009e+07	3.74089e+07	1.19488e+07	1.23057e+07	2.76677e+07	3.37519e+07
FALSE	High	Master Protein	P68871	Hemoglobin subunit beta OS=Homo sapiens OX=9606 GN=HBB PE=1 SV=2	0	FALSE	175.475	95	34	40	4520	17	147	16	7.28	1203905	6172.68	34	12	other metabolic processes;stress response;transport;other biological processes	non-structural extracellular;cytosol;other cell component	other molecular function	Pf00042	3043	ENSG00000244734	HBB	A4GX73; B2ZUE0; hsa:3043; P02023; P68871; Q13852; Q14481; Q14510; Q45KT0; Q549N7; Q6FI08; Q6R7N2; Q8IZI1; Q9BX96; Q9UCD6; Q9UCP8; Q9UCP9	Selenium micronutrient network; Vitamin B12 metabolism; Folate metabolism	Neutrophil degranulation; Heme signaling; Scavenging of heme from plasma; Late endosomal microautophagy; Cytoprotection by HMOX1; Factors involved in megakaryocyte development and platelet production; Chaperone Mediated Autophagy; Erythrocytes take up carbon dioxide and release oxygen; Erythrocytes take up oxygen and release carbon dioxide	12	16	3.3064e+07	419401	2.52753e+06	5.38307e+06	1.62759e+07	1.26065e+07	1.0617e+07	618416	1.93888e+06	4.56823e+08	2.5802e+07	4.66228e+06	3.1483e+07	3.68033e+08	3.66767e+06	3.87992e+06	1.29339e+07	4.52605e+07
FALSE	High	Master Protein	P05154	Plasma serine protease inhibitor OS=Homo sapiens OX=9606 GN=SERPINA5 PE=1 SV=3	0	FALSE	175.079	58	32	54	13318	30	406	45.6	9.26	3168335	18515.2	28	24	cell organization and biogenesis;transport;developmental processes;other biological processes	non-structural extracellular;plasma membrane;other membranes;other cell component	enzyme regulator activity;other molecular function	Pf00079	5104	ENSG00000188488	SERPINA5	hsa:5104; P05154; Q07616; Q9UG30	Dengue-2 interactions with complement and coagulation cascades; Complement and coagulation cascades	Intrinsic Pathway of Fibrin Clot Formation; Common Pathway of Fibrin Clot Formation	4	0	3.73383e+08	1.28021e+08	5.36513e+07	1.34826e+08	3.03289e+08	3.25451e+08	4.20154e+08	1.23449e+08	9.23606e+07	5.82193e+07	6.45333e+07	2.67549e+08	2.83978e+08	2.1604e+08	6.0952e+07	8.10212e+07	9.66971e+07	8.52135e+07
FALSE	High	Master Protein	P11021	Endoplasmic reticulum chaperone BiP OS=Homo sapiens OX=9606 GN=HSPA5 PE=1 SV=2	0	FALSE	174.652	48	36	42	2855	32	654	72.3	5.16	633185	3438.98	36	32	protein metabolism;other metabolic processes;stress response;transport;developmental processes;signal transduction;other biological processes	plasma membrane;other membranes;cytosol;mitochondrion;ER/Golgi;nucleus;other cell component	translation activity;other molecular function	Pf00012	3309	ENSG00000044574	HSPA5	B0QZ61; hsa:3309; P11021; Q2EF78; Q9NPF1; Q9UK02	Parkin-ubiquitin proteasomal system pathway; Apoptosis-related network due to altered Notch3 in ovarian cancer; Photodynamic therapy-induced unfolded protein response; Prion disease pathway; Unfolded protein response; Orexin receptor pathway	Regulation of HSF1-mediated heat shock response; Platelet degranulation ; Antigen Presentation: Folding, assembly and peptide loading of class I MHC; ATF6B (ATF6-beta) activates chaperones; IRE1alpha activates chaperones; PERK regulates gene expression; ATF6 (ATF6-alpha) activates chaperone genes	14	0	6.71995e+06	7.55e+06	7.74553e+06	7.25291e+06	3.54004e+06	7.43403e+06	4.27978e+06	7.10944e+06	693971	1.58113e+06	4.94794e+06	1.16499e+07	1.51927e+07	9.28045e+06	8.30693e+06	7.9958e+06	6.81555e+06	9.26257e+06
FALSE	High	Master Protein	P18206	Vinculin OS=Homo sapiens OX=9606 GN=VCL PE=1 SV=4	0	FALSE	172.202	46	46	55	1222	46	1134	123.7	5.66	272046	1354.24	45	42	cell adhesion;cell organization and biogenesis;developmental processes;other biological processes	non-structural extracellular;plasma membrane;other membranes;cytosol;cytoskeleton;other cell component	cytoskeletal activity;other molecular function	Pf01044	7414	ENSG00000035403	VCL	hsa:7414; P18206; Q16450; Q5SWX2; Q7Z3B8; Q8IXU7	Integrin-mediated cell adhesion; Primary focal segmental glomerulosclerosis (FSGS); Focal adhesion; VEGFA-VEGFR2 signaling; MFAP5 effect on permeability and motility of endothelial cells via cytoskeleton rearrangement; Melanoma; Regulation of actin cytoskeleton	Platelet degranulation ; Neutrophil degranulation; Signaling by BRAF and RAF1 fusions; Signaling by ALK fusions and activated point mutants; Smooth Muscle Contraction; Signaling by moderate kinase activity BRAF mutants; Paradoxical activation of RAF signaling by kinase inactive BRAF; Signaling downstream of RAS mutants; Signaling by RAF1 mutants; MAP2K and MAPK activation; Signaling by high-kinas…	18	0	2.64985e+06	2.44447e+06	4.43138e+06	3.6981e+06	2.38662e+06	3.10666e+06	2.02526e+06	6.24921e+06	1.4351e+07	1.51838e+06	3.78304e+06	6.35473e+06	2.80283e+06	2.26008e+06	8.14167e+06	6.28735e+06	5.75771e+06	3.8447e+06
FALSE	High	Master Protein	Q6ZN66	Guanylate-binding protein 6 OS=Homo sapiens OX=9606 GN=GBP6 PE=1 SV=1	0	FALSE	171.168	58	37	53	1749	31	633	72.4	6.37	450724	1755.85	35	31	stress response;other biological processes	other cell component	other molecular function	Pf02263, Pf02841	163351	ENSG00000183347	GBP6	A2RRM3; hsa:163351; Q6ZN66; Q6ZN86; Q7Z3F0		Interferon gamma signaling	1	6	4.71961e+06	1.28024e+07	4.09989e+06	1.83622e+06	119560	156804	844931	1.43763e+07	1.27606e+06	417841	631547	4.03269e+06	7.66355e+06	956249	2.76165e+07	2.13204e+07	2.07435e+07	7.48416e+06
FALSE	High	Master Protein	Q08188	Protein-glutamine gamma-glutamyltransferase E OS=Homo sapiens OX=9606 GN=TGM3 PE=1 SV=4	0	FALSE	169.408	54	35	46	1127	35	693	76.6	5.86	264825	1389.89	34	30	protein metabolism;other metabolic processes;other biological processes	plasma membrane;other membranes;other cell component	other molecular function	Pf00868, Pf00927, Pf01841	7053	ENSG00000125780	TGM3	A8K5N6; B2RCR6; D3DVX1; O95933; Q08188; Q32ML9; Q32MM0			0	0	5.23138e+06	1.6209e+06	4.62285e+07	1.48088e+06	79044.5	809408	1.08936e+06	5.29936e+06	650310	23065.6	196938	1.88969e+06	3.41478e+06	236307	5.22053e+06	2.17993e+06	1.5641e+07	1.28189e+06
FALSE	High	Master Protein	P08670	Vimentin OS=Homo sapiens OX=9606 GN=VIM PE=1 SV=4	0	FALSE	167.975	66	37	48	2404	32	466	53.6	5.12	718144	2014.25	37	36	cell organization and biogenesis;stress response;developmental processes;signal transduction;other biological processes	plasma membrane;other membranes;cytosol;cytoskeleton;nucleus;other cytoplasmic organelle;other cell component	cytoskeletal activity;nucleic acid binding activity;other molecular function	Pf00038, Pf04732	7431	ENSG00000026025	VIM	B0YJC2; D3DRU4; hsa:7431; P08670; Q15867; Q15868; Q15869; Q548L2; Q6LER9; Q8N850; Q96ML2; Q9NTM3	Allograft rejection; Spinal cord injury; Primary focal segmental glomerulosclerosis (FSGS); Mammary gland development pathway - Puberty (Stage 2 of 4); Apoptosis-related network due to altered Notch3 in ovarian cancer; Striated muscle contraction pathway; TGF-beta signaling in thyroid cells for epithelial-mesenchymal transition; Ciliary landscape; Burn wound healing; CCL18 signaling pathway; TROP…	Late endosomal microautophagy; Aggrephagy; Interleukin-4 and Interleukin-13 signaling; Striated Muscle Contraction; RHOBTB1 GTPase cycle; Caspase-mediated cleavage of cytoskeletal proteins; Chaperone Mediated Autophagy	21	2	638054	1.22939e+06	2.84429e+06	1.39511e+06	361341	742545	2.8529e+06	8.12915e+06	1.34978e+06	768428	2.18375e+07	1.39705e+06	6.10898e+06	503393	2.41088e+06	1.09918e+07	5.07953e+06	7.89361e+06
FALSE	High	Master Protein	P21333	Filamin-A OS=Homo sapiens OX=9606 GN=FLNA PE=1 SV=4	0	FALSE	167.801	26	58	59	1067	48	2647	280.6	6.06	267875	839.33	58	47	cell cycle OR cell proliferation;cell organization and biogenesis;protein metabolism;RNA metabolism OR transcription;other metabolic processes;stress response;transport;developmental processes;signal transduction;other biological processes	non-structural extracellular;plasma membrane;other membranes;cytosol;cytoskeleton;ER/Golgi;nucleus;other cell component	signal transduction activity or receptor binding;cytoskeletal activity;other molecular function	Pf00307, Pf00630	2316	ENSG00000196924	FLNA	E9KL45; hsa:2316; P21333; Q5HY53; Q5HY55; Q8NF52	Androgen receptor signaling pathway; Prolactin signaling pathway; Focal adhesion; Hypothesized pathways in pathogenesis of cardiovascular disease; MAPK signaling pathway; IL-4 signaling pathway; Ebola virus infection in host; Joubert syndrome; NPHP1 deletion syndrome	OAS antiviral response; Platelet degranulation ; RHO GTPases activate PAKs; GP1b-IX-V activation signalling; Cell-extracellular matrix interactions	14	1	562045	365173	1.65053e+06	860575	1.11541e+06	663185	703019	1.72364e+06	678762	839178	3.87977e+06	1.50962e+06	2.3849e+06	1.01175e+06	1.58873e+06	2.68061e+06	1.77495e+06	2.44154e+06
FALSE	High	Master Protein	Q07075	Glutamyl aminopeptidase OS=Homo sapiens OX=9606 GN=ENPEP PE=1 SV=3	0	FALSE	166.53	44	42	55	2939	42	957	109.2	5.47	649273	3001.6	36	36	cell-cell signaling;cell cycle OR cell proliferation;protein metabolism;other metabolic processes;developmental processes;other biological processes	plasma membrane;other membranes;other cell component	other molecular function	Pf01433, Pf11838, Pf17900	2028	ENSG00000138792	ENPEP	hsa:2028; Q07075; Q504U2		Metabolism of Angiotensinogen to Angiotensins	1	0	2.08322e+07	1.75159e+07	2.17488e+07	5.14142e+06	1.1719e+07	5.9096e+06	8.33279e+06	2.05993e+06	7.0296e+06	3.28074e+06	1.47199e+07	1.3855e+07	3.38982e+06	1.84498e+07	4.85401e+06	2.94237e+06	3.48389e+07	6.71554e+06
FALSE	High	Master Protein	P02675	Fibrinogen beta chain OS=Homo sapiens OX=9606 GN=FGB PE=1 SV=2	0	FALSE	161.744	60	37	54	1673	36	491	55.9	8.27	414345	1781.93	37	23	cell adhesion;cell organization and biogenesis;protein metabolism;other metabolic processes;stress response;other biological processes	non-structural extracellular;plasma membrane;other membranes;ER/Golgi;other cell component	signal transduction activity or receptor binding;other molecular function	Pf00147, Pf08702	2244	ENSG00000171564	FGB	A0JLR9; B2R7G3; hsa:2244; P02675; Q32Q65; Q3KPF2	Selenium micronutrient network; Folate metabolism; Blood clotting cascade; Complement system; VEGFA-VEGFR2 signaling; Dengue-2 interactions with complement and coagulation cascades; Fibrin complement receptor 3 signaling pathway; COVID-19, thrombosis and anticoagulation; Network map of SARS-CoV-2 signaling pathway; Complement and coagulation cascades	ER-Phagosome pathway; Integrin cell surface interactions; Platelet degranulation ; Signaling by BRAF and RAF1 fusions; MyD88:MAL(TIRAP) cascade initiated on plasma membrane; MyD88 deficiency (TLR2/4); IRAK4 deficiency (TLR2/4); Regulation of TLR by endogenous ligand; Signaling by moderate kinase activity BRAF mutants; Paradoxical activation of RAF signaling by kinase inactive BRAF; Signaling down…	28	0	1.07116e+07	7.99843e+06	2.48433e+06	4.47712e+06	1.7457e+07	5.89055e+06	2.41019e+06	3.20395e+06	1.14146e+06	2.9495e+07	2.64972e+07	5.62982e+06	857181	3.48485e+06	664126	4.85192e+06	5.06636e+06	4.9882e+06
FALSE	High	Master Protein	O95171	Sciellin OS=Homo sapiens OX=9606 GN=SCEL PE=1 SV=2	0	FALSE	160.017	66	45	52	1563	45	688	77.5	9.38	360043	1728.51	42	40	developmental processes;other biological processes	plasma membrane;other cell component	other molecular function		8796	ENSG00000136155	SCEL	B7Z797; F5H651; hsa:8796; O95171; Q53H61; Q5W0S8; Q5W0S9; Q86X00	Pancreatic cancer subtypes		1	0	8.21379e+06	7.75319e+06	9.64249e+06	4.98118e+06		645650	2.30761e+06	1.21844e+07	3.921e+06	2.09592e+06	1.17391e+06	1.28709e+07	3.76879e+07	3.09397e+06	2.2289e+07	1.16263e+07	1.60138e+07	1.27957e+07
FALSE	High	Master Protein	P08571	Monocyte differentiation antigen CD14 OS=Homo sapiens OX=9606 GN=CD14 PE=1 SV=2	0	FALSE	159.253	55	29	41	4301	29	375	40.1	6.23	1127741	6108.3	27	19	stress response;transport;signal transduction;other biological processes	non-structural extracellular;plasma membrane;other membranes;ER/Golgi;other cytoplasmic organelle	other molecular function	Pf13516	929	ENSG00000170458	CD14	hsa:929; P08571; Q53XT5; Q96FR6; Q96L99; Q9UNS3	Pathogenic Escherichia coli infection; Vitamin D receptor pathway; MAPK signaling pathway; Fibrin complement receptor 3 signaling pathway; Macrophage markers; LTF danger signal response pathway; Regulation of actin cytoskeleton; Network map of SARS-CoV-2 signaling pathway; Acute myeloid leukemia; Toll-like receptor signaling pathway	Neutrophil degranulation; RSV-host interactions; ER-Phagosome pathway; Caspase activation via Death Receptors in the presence of ligand; MyD88:MAL(TIRAP) cascade initiated on plasma membrane; MyD88-independent TLR4 cascade ; TRIF-mediated programmed cell death; MyD88 deficiency (TLR2/4); IRAK4 deficiency (TLR2/4); Regulation of TLR by endogenous ligand; Activation of IRF3, IRF7 mediated by TBK1, …	29	0	1.21166e+08	6.84854e+07	4.39917e+07	6.21133e+07	2.24597e+07	9.29515e+06	1.07229e+07	8.5148e+06	6.96924e+07	7.88525e+07	3.1041e+07	5.84462e+07	4.91269e+07	2.43122e+07	1.07874e+07	1.31131e+07	3.95503e+07	5.04096e+07
FALSE	High	Master Protein	P07998	Ribonuclease pancreatic OS=Homo sapiens OX=9606 GN=RNASE1 PE=1 SV=4	0	FALSE	158.854	66	15	73	11206	15	156	17.6	8.79	2356114	15310.4	14	9	stress response		nucleic acid binding activity;other molecular function	Pf00074	6035	ENSG00000129538	RNASE1	B2R589; D3DS06; hsa:6035; P07998; Q16830; Q16869; Q1KHR2; Q6ICS5; Q9UCB4; Q9UCB5	CCL18 signaling pathway	Late endosomal microautophagy; Chaperone Mediated Autophagy	3	0	3.48402e+08	3.86924e+08	8.41263e+07	2.46778e+08	6.01951e+06	1.42138e+08	1.03641e+07	3.92325e+07	1.81903e+08	5.21309e+08	1.77899e+08	2.44447e+08	1.40384e+07	4.89637e+07	4.80845e+07	2.19882e+07	1.37589e+08	2.66431e+07
FALSE	High	Master Protein	P30740	Leukocyte elastase inhibitor OS=Homo sapiens OX=9606 GN=SERPINB1 PE=1 SV=1	0	FALSE	158.135	67	31	39	5577	28	379	42.7	6.28	1369330	6522.9	31	26	cell cycle OR cell proliferation;other biological processes	non-structural extracellular;other cytoplasmic organelle;other cell component	enzyme regulator activity	Pf00079	1992	ENSG00000021355	SERPINB1	A8K5L2; B4DNT0; hsa:1992; P30740; Q53FB9; Q5W0E1; Q9UDF8	Vitamin D receptor pathway	Neutrophil degranulation	2	0	1.16451e+07	4.89999e+07	2.76057e+07	2.2916e+07	200167	2.1913e+06	1.3525e+07	9.72734e+07	2.23611e+06	3.45928e+06	6.54961e+07	2.03267e+07	3.43122e+07	6.50518e+06	6.70288e+07	5.15001e+07	4.73939e+07	2.83295e+07
FALSE	High	Master Protein	Q96HE7	ERO1-like protein alpha OS=Homo sapiens OX=9606 GN=ERO1A PE=1 SV=2	0	FALSE	157.535	63	29	42	2317	28	468	54.4	5.68	535893	2351.35	29	23	cell organization and biogenesis;protein metabolism;other metabolic processes;stress response;transport;signal transduction;other biological processes	non-structural extracellular;other membranes;ER/Golgi;other cell component	other molecular function	Pf04137	30001	ENSG00000197930	ERO1A	A8K9X4; A8MYW1; hsa:30001; Q7LD45; Q96HE7; Q9P1Q9; Q9UKV6		Detoxification of Reactive Oxygen Species	1	1	6.09033e+06	1.37047e+07	9.77483e+06	1.08395e+07	685429	1.45227e+06	2.031e+06	2.24294e+07	1.69751e+06	1.79317e+06	1.88461e+06	6.67568e+06	4.4463e+06	2.0973e+06	2.06924e+07	2.89329e+07	9.53285e+06	1.23913e+07
FALSE	High	Master Protein	P04075	Fructose-bisphosphate aldolase A OS=Homo sapiens OX=9606 GN=ALDOA PE=1 SV=2	0	FALSE	155.583	77	31	44	2715	24	364	39.4	8.09	746138	2976.52	29	24	cell organization and biogenesis;other metabolic processes;other biological processes	non-structural extracellular;cytosol;cytoskeleton;other cell component	cytoskeletal activity;other molecular function	Pf00274	226	ENSG00000149925	ALDOA	B4DXI7; hsa:226; P04075; Q6FH76; Q6FI10; Q96B15; Q9BWD9; Q9UCN2	VEGFA-VEGFR2 signaling; Clear cell renal cell carcinoma pathways; Aerobic glycolysis; 16p11.2 proximal deletion syndrome; Glycolysis and gluconeogenesis; Metabolic Epileptic Disorders; Sudden infant death syndrome (SIDS) susceptibility pathways	Neutrophil degranulation; Glycolysis; Gluconeogenesis; Platelet degranulation	11	6	1.30166e+07	1.06686e+07	8.18156e+06	8.93581e+06	3.3377e+06	1.08645e+07	8.18238e+06	2.41887e+07	1.72812e+06	3.73089e+06	2.9048e+07	1.53194e+07	1.49416e+07	1.07575e+07	1.93442e+07	1.64481e+07	2.53959e+07	1.50724e+07
FALSE	High	Master Protein	Q9UBC9	Small proline-rich protein 3 OS=Homo sapiens OX=9606 GN=SPRR3 PE=1 SV=2	0	FALSE	153.211	93	33	38	4519	31	169	18.1	8.57	1259083	4550.66	33	22	stress response;other biological processes	plasma membrane;cytosol;ER/Golgi;other cell component	other molecular function	Pf02389	6707	ENSG00000163209	SPRR3	A5YKK8; B2R4G8; D3DV32; hsa:6707; O75597; Q4ZGI7; Q5T525; Q8NET7; Q9UBC9; Q9UDG3	Pancreatic cancer subtypes	Formation of the cornified envelope	2	1	2.6086e+08	5.21335e+08	7.28078e+08	2.50113e+08	3.22554e+06	8.83547e+07	5.99475e+07	7.96628e+08	6.69324e+07	4.86234e+07	1.12665e+08	2.75738e+08	4.67584e+08	1.77968e+08	1.97448e+09	7.80896e+08	9.06279e+08	3.94923e+08
FALSE	High	Master Protein	Q8WUM4	Programmed cell death 6-interacting protein OS=Homo sapiens OX=9606 GN=PDCD6IP PE=1 SV=1	0	FALSE	152.548	47	44	49	2469	43	868	96	6.52	562456	2307.96	44	40	cell cycle OR cell proliferation;cell organization and biogenesis;protein metabolism;other metabolic processes;transport;other biological processes	non-structural extracellular;plasma membrane;cytosol;cytoskeleton;ER/Golgi;other cytoplasmic organelle;other cell component	signal transduction activity or receptor binding;other molecular function	Pf03097, Pf13949	10015	ENSG00000170248	PDCD6IP	C5MQH7; E9PFU1; hsa:10015; Q6NUS1; Q8WUM4; Q9BX86; Q9NUN0; Q9P2H2; Q9UKL5	Inhibition of exosome biogenesis and secretion by Manumycin A in CRPC cells	Budding and maturation of HIV virion; Regulation of necroptotic cell death; Uptake and function of anthrax toxins	5	1	1.25734e+07	1.69626e+07	6.23087e+06	9.91711e+06	1.10804e+07	1.12126e+07	1.72254e+07	1.69493e+07	1.93676e+06	2.23097e+06	3.01961e+06	2.16788e+07	1.17223e+07	2.7803e+07	1.09546e+07	1.11795e+07	6.47749e+06	8.58671e+06
FALSE	High	Master Protein	Q13885	Tubulin beta-2A chain OS=Homo sapiens OX=9606 GN=TUBB2A PE=1 SV=1	0	FALSE	152.455	54	27	43	2472	2	445	49.9	4.89	598254	3262.7	26	22	cell cycle OR cell proliferation;cell organization and biogenesis;developmental processes	cytoskeleton;other cell component	cytoskeletal activity;other molecular function	Pf00091, Pf03953	7280	ENSG00000137267	TUBB2A	hsa:7280; Q13885; Q6FGZ8; Q8IWR2	Alzheimer's disease and miRNA effects; Pathogenic Escherichia coli infection; Parkin-ubiquitin proteasomal system pathway; Alzheimer's disease	The role of GTSE1 in G2/M progression after G2 checkpoint; HSP90 chaperone cycle for steroid hormone receptors (SHR) in the presence of ligand; Recruitment of NuMA to mitotic centrosomes; Aggrephagy; Translocation of SLC2A4 (GLUT4) to the plasma membrane; Separation of Sister Chromatids; Resolution of Sister Chromatid Cohesion; RHO GTPases Activate Formins; EML4 and NUDC in mitotic spindle format…	35	0	29913.1		177681	76713	14574.3			87746.4							231501	109704	81963.6	153137
FALSE	High	Master Protein	Q01469	Fatty acid-binding protein 5 OS=Homo sapiens OX=9606 GN=FABP5 PE=1 SV=3	0	FALSE	152.447	89	27	41	5199	27	135	15.2	7.01	1373974	5717.84	26	17	other metabolic processes;transport;other biological processes	non-structural extracellular;plasma membrane;other membranes;cytosol;nucleus;other cytoplasmic organelle;other cell component	transporter activity;other molecular function	Pf00061	2171	ENSG00000164687	FABP5	B2R4K0; hsa:2171; Q01469	PPAR signaling pathway; Fatty acid transporters	Neutrophil degranulation; Triglyceride catabolism; Signaling by Retinoic Acid	5	0	2.2152e+07	7.97e+07	1.12639e+08	4.07082e+07	409368	2.81463e+06	1.09987e+07	1.18532e+08	8.27752e+06	7.41802e+06	3.37278e+07	1.93881e+07	1.03115e+08	9.5642e+06	2.00868e+08	8.94562e+07	2.04232e+07	2.64814e+07
FALSE	High	Master Protein	Q9Y490	Talin-1 OS=Homo sapiens OX=9606 GN=TLN1 PE=1 SV=3	0	FALSE	150.782	24	46	51	478	40	2541	269.6	6.07	103076	610.79	46	42	cell adhesion;cell organization and biogenesis;signal transduction;other biological processes	non-structural extracellular;plasma membrane;other membranes;cytosol;cytoskeleton;other cell component	signal transduction activity or receptor binding;cytoskeletal activity;other molecular function	Pf00373, Pf01608, Pf08913, Pf09141, Pf16511, Pf21692	7094	ENSG00000137076	TLN1	A0A1S5UZ07; A6NMY0; hsa:7094; Q86YD0; Q9NZQ2; Q9UHH8; Q9UPX3; Q9Y490	Integrin-mediated cell adhesion; Primary focal segmental glomerulosclerosis (FSGS); Focal adhesion; TROP2 regulatory signaling	p130Cas linkage to MAPK signaling for integrins; Platelet degranulation ; Signaling by BRAF and RAF1 fusions; XBP1(S) activates chaperone genes; SEMA3A-Plexin repulsion signaling by inhibiting Integrin adhesion; Smooth Muscle Contraction; Signaling by moderate kinase activity BRAF mutants; Paradoxical activation of RAF signaling by kinase inactive BRAF; Signaling downstream of RAS mutants; Signal…	18	6	487687	723022	1.42414e+06	968013	418846	760888	1.81669e+06	4.18999e+06	205124	790814	1.83066e+06	1.15525e+06	2.53146e+06	162205	1.43972e+06	3.56793e+06	822661	1.60035e+06
FALSE	High	Master Protein	P22735	Protein-glutamine gamma-glutamyltransferase K OS=Homo sapiens OX=9606 GN=TGM1 PE=1 SV=4	0	FALSE	150.053	45	37	44	1852	37	817	89.7	6.04	458229	1833.47	34	34	cell organization and biogenesis;protein metabolism;other metabolic processes;other biological processes	plasma membrane;other membranes;cytosol	other molecular function	Pf00868, Pf00927, Pf01841	7051	ENSG00000092295; ENSG00000285348	TGM1	B4DWR7; hsa:7051; P22735; Q197M4		Formation of the cornified envelope	1	0	6.87283e+06	1.29177e+07	1.62475e+07	1.06371e+07	579579	1.23822e+06	4.78076e+06	2.44009e+07	3.29157e+06	3.574e+06	1.32981e+06	1.22051e+07	6.39199e+06	3.71682e+06	1.93132e+07	2.7447e+07	1.98558e+07	1.30486e+07
FALSE	High	Master Protein	P63104	14-3-3 protein zeta/delta OS=Homo sapiens OX=9606 GN=YWHAZ PE=1 SV=1	0	FALSE	149.878	69	26	42	3834	17	245	27.7	4.79	1029697	4387.02	26	23	cell organization and biogenesis;protein metabolism;other metabolic processes;stress response;signal transduction;other biological processes	cytosol;nucleus;other cell component	other molecular function	Pf00244	7534	ENSG00000164924	YWHAZ	A8K1N0; B7Z465; hsa:7534; P29213; P29312; P63104; Q32P43; Q5XJ08; Q6GPI2; Q6IN74; Q6NUR9; Q6P3U9; Q86V33	Cell cycle; Prolactin signaling pathway; Pathogenic Escherichia coli infection; Myometrial relaxation and contraction pathways; Hepatitis B infection; GDNF signaling; Calcium regulation in cardiac cells; Sudden infant death syndrome (SIDS) susceptibility pathways	RHO GTPases activate PKNs; SARS-CoV-1 targets host intracellular signalling and regulatory pathways; SARS-CoV-2 targets host intracellular signalling and regulatory pathways; Translocation of SLC2A4 (GLUT4) to the plasma membrane; Regulation of localization of FOXO transcription factors; Deactivation of the beta-catenin transactivating complex; TP53 Regulates Metabolic Genes; Activation of BAD an…	23	13	2.86126e+07	6.39299e+07	7.80274e+07	4.49693e+07	4.84144e+06	1.07545e+07	6.15755e+07	2.56122e+08	2.93015e+07	1.68391e+07	2.78081e+07	6.57373e+07	5.85596e+07	2.50909e+07	4.96109e+07	2.19693e+08	3.72781e+07	9.34652e+07
FALSE	High	Master Protein	P13796	Plastin-2 OS=Homo sapiens OX=9606 GN=LCP1 PE=1 SV=6	0	FALSE	149.299	62	34	42	1256	26	627	70.2	5.43	305871	1373.89	33	31	cell organization and biogenesis;signal transduction;other biological processes	plasma membrane;other membranes;cytosol;cytoskeleton;other cell component	signal transduction activity or receptor binding;cytoskeletal activity;other molecular function	Pf00036, Pf00307	3936	ENSG00000136167	LCP1	B2R613; B4DUA0; hsa:3936; P13796; Q5TBN4		Gene and protein expression by JAK-STAT signaling after Interleukin-12 stimulation	1	9	1.20604e+06	1.75759e+06	3.80027e+06	1.74851e+06	695390	590010	987921	1.05894e+07	1.55139e+06	1.69818e+06	2.51065e+07	5.61515e+06	3.50677e+06	843942	1.41209e+07	1.06692e+07	7.92658e+06	3.08627e+06
FALSE	High	Master Protein	Q9Y6R7	IgGFc-binding protein OS=Homo sapiens OX=9606 GN=FCGBP PE=1 SV=3	0	FALSE	149.264	18	50	55	944	50	5405	571.6	5.34	211407	1041.41	47	42		non-structural extracellular;extracellular matrix		Pf00094, Pf01826, Pf08742, Pf12714, Pf17517	8857	ENSG00000281123	FCGBP	hsa:8857; O95784; Q9Y6R7			0	0	4.15945e+06	1.02764e+07	1.81951e+06	1.67815e+06	2.98834e+06	3.91392e+07	813355	3.83659e+07	263128	780044	1.36816e+06	2.34427e+06	2.30493e+06	511846	1.40243e+07	2.26545e+07	4.26242e+06	2.36395e+06
FALSE	High	Master Protein	P05543	Thyroxine-binding globulin OS=Homo sapiens OX=9606 GN=SERPINA7 PE=1 SV=2	0	FALSE	148.814	47	21	48	3883	19	415	46.3	6.3	899382	5425.3	20	16	transport	non-structural extracellular	enzyme regulator activity	Pf00079	6906	ENSG00000123561	SERPINA7	D3DUX1; hsa:6906; P05543			0	2	6.08753e+07	6.99167e+07	2.10827e+07	3.58464e+07	1.53568e+07	1.01829e+07	2.295e+07	9.3708e+06	3.21009e+07	2.49608e+07	3.14341e+07	2.41409e+07	2.30758e+07	1.4005e+07	7.77272e+06	7.63424e+06	3.66517e+07	3.11938e+07
FALSE	High	Master Protein	P29401	Transketolase OS=Homo sapiens OX=9606 GN=TKT PE=1 SV=3	0	FALSE	148.646	47	30	48	2614	30	623	67.8	7.66	674983	2768.33	30	24	other metabolic processes;other biological processes	other membranes;cytosol;ER/Golgi;nucleus;other cytoplasmic organelle	other molecular function	Pf00456, Pf02779, Pf02780	7086	ENSG00000163931	TKT	A8K089; B4DE31; E7EPA7; hsa:7086; P29401; Q8TBA3; Q96HH3	Pentose phosphate metabolism; VEGFA-VEGFR2 signaling; Metabolic reprogramming in colon cancer; Thiamine metabolic pathways	NFE2L2 regulates pentose phosphate pathway genes; Pentose phosphate pathway; Insulin effects increased synthesis of Xylulose-5-Phosphate	7	0	1.9656e+06	5.54007e+06	3.70844e+06	3.23306e+06	2.18026e+06	2.74591e+06	4.75926e+06	1.50012e+07	205073	1.2639e+06	2.49154e+07	1.05778e+07	4.00392e+06	1.70862e+06	7.84628e+06	1.34534e+07	6.49624e+06	1.00816e+07
FALSE	High	Master Protein	P55786	Puromycin-sensitive aminopeptidase OS=Homo sapiens OX=9606 GN=NPEPPS PE=1 SV=2	0	FALSE	148.596	42	42	53	1623	42	919	103.2	5.72	359414	1790.52	42	39	protein metabolism;other metabolic processes;stress response	cytosol;nucleus;other cell component	other molecular function	Pf01433, Pf11838, Pf17900	9520	ENSG00000141279	NPEPPS	B7Z463; hsa:9520; P55786; Q6P145; Q9NP16; Q9UEM2		Antigen processing: Ubiquitination & Proteasome degradation	1	0	5.90922e+06	1.2093e+07	5.7223e+06	7.27471e+06	3.56977e+06	5.13857e+06	5.11065e+06	1.88111e+07	1.12155e+06	2.90593e+06	4.13465e+06	1.07417e+07	4.25583e+06	5.5399e+06	1.26942e+07	1.4492e+07	6.61724e+06	8.94097e+06
FALSE	High	Master Protein	P41222	Prostaglandin-H2 D-isomerase OS=Homo sapiens OX=9606 GN=PTGDS PE=1 SV=1	0	FALSE	148.569	73	28	40	11900	28	190	21	7.8	3218640	15234.8	27	13	other metabolic processes;transport;other biological processes	non-structural extracellular;other membranes;ER/Golgi;nucleus;other cell component	other molecular function	Pf00061	5730	ENSG00000107317	PTGDS	B2R727; hsa:5730; P41222; Q5SQ10; Q7M4P3; Q9UC22; Q9UCC9; Q9UCD9	Eicosanoid metabolism via cyclooxygenases (COX); Somatic sex determination; Mammalian disorder of sexual development; Prostaglandin and leukotriene metabolism in senescence ; Prostaglandin and leukotriene metabolism in senescence ; Omega-6-fatty acids in senescence; Prostaglandin synthesis and regulation	Synthesis of Prostaglandins (PG) and Thromboxanes (TX); Transcriptional regulation of testis differentiation	9	0	1.10726e+09	1.71286e+09	6.65473e+08	1.221e+09	4.52862e+08	1.31417e+08	3.02874e+08	1.09995e+08	4.3437e+09	1.74693e+09	8.47184e+08	2.95693e+08	1.23397e+09	4.52823e+08	1.61994e+08	2.85675e+08	2.15058e+09	2.08983e+09
FALSE	High	Master Protein	Q02413	Desmoglein-1 OS=Homo sapiens OX=9606 GN=DSG1 PE=1 SV=2	0	FALSE	147.618	32	28	42	1414	28	1049	113.7	5.03	313077	1319.78	28	26	cell adhesion;cell organization and biogenesis;other biological processes	plasma membrane;other membranes;cytosol;nucleus;other cell component	other molecular function	Pf00028, Pf01049	1828	ENSG00000134760	DSG1	B7Z845; hsa:1828; Q02413		Neutrophil degranulation; Formation of the cornified envelope; RND2 GTPase cycle; RND3 GTPase cycle; Apoptotic cleavage of cell adhesion proteins	6	0	4.43095e+06	3.62661e+06	2.59876e+06	1.29453e+06	114991	1.69722e+06	1.08573e+06	3.63247e+06	2.34975e+06	1.16572e+06	687882	2.87456e+06	6.053e+06	1.42798e+06	1.17551e+07	5.40701e+06	2.49681e+06	1.25724e+06
FALSE	High	Master Protein	P14625	Endoplasmin OS=Homo sapiens OX=9606 GN=HSP90B1 PE=1 SV=1	0	FALSE	147.181	42	36	44	2611	34	803	92.4	4.84	606510	2786.98	36	31	cell organization and biogenesis;protein metabolism;other metabolic processes;stress response;transport;other biological processes	non-structural extracellular;plasma membrane;other membranes;cytosol;ER/Golgi;other cell component	signal transduction activity or receptor binding;nucleic acid binding activity;other molecular function	Pf00183, Pf13589	7184	ENSG00000166598	HSP90B1	hsa:7184; P14625; Q96A97	Photodynamic therapy-induced unfolded protein response; Focal adhesion: PI3K-Akt-mTOR-signaling pathway; Prion disease pathway; PI3K-Akt signaling pathway; Sudden infant death syndrome (SIDS) susceptibility pathways	Trafficking and processing of endosomal TLR; Regulation of Insulin-like Growth Factor (IGF) transport and uptake by Insulin-like Growth Factor Binding Proteins (IGFBPs); Post-translational protein phosphorylation; Interleukin-4 and Interleukin-13 signaling; Scavenging by Class A Receptors; ATF6 (ATF6-alpha) activates chaperone genes	11	0	9.98839e+07	9.85486e+06	1.52909e+07	1.12806e+07	7.96508e+06	1.86043e+07	6.72063e+06	1.35873e+07	1.35256e+06	3.61994e+06	5.78088e+06	3.0335e+07	6.3688e+06	7.32178e+06	1.04061e+07	1.504e+07	6.3795e+06	1.12069e+07
FALSE	High	Master Protein	Q93088	Betaine--homocysteine S-methyltransferase 1 OS=Homo sapiens OX=9606 GN=BHMT PE=1 SV=2	0	FALSE	146.578	69	28	39	3436	21	406	45	7.03	815547	3854.16	28	21	protein metabolism;other metabolic processes;other biological processes	non-structural extracellular;cytosol;nucleus	other molecular function	Pf02574	635	ENSG00000145692	BHMT	hsa:635; Q93088; Q9UNI9	One-carbon metabolism; Trans-sulfuration, one-carbon metabolism and related pathways; Methionine de novo and salvage pathway; Amino acid metabolism; One-carbon metabolism and related pathways; Male infertility	Sulfur amino acid metabolism; Choline catabolism	8	9	2.02956e+07	5.08059e+06	4.46225e+06	5.97952e+06	9.18158e+06	8.32348e+06	2.46993e+07	1.89355e+07	5.99464e+06	1.46079e+06	3.346e+06	1.77043e+07	3.168e+07	6.23448e+07	1.52347e+07	1.16132e+07	1.59041e+07	8.43238e+06
FALSE	High	Master Protein	P06576	ATP synthase subunit beta, mitochondrial OS=Homo sapiens OX=9606 GN=ATP5F1B PE=1 SV=3	0	FALSE	146.251	49	21	35	2579	21	529	56.5	5.4	573811	2537.39	21	20	other metabolic processes;transport;developmental processes;other biological processes	plasma membrane;other membranes;mitochondrion;other cell component	signal transduction activity or receptor binding;transporter activity;other molecular function	Pf00006, Pf02874	506	ENSG00000110955	ATP5F1B	A8K4X0; hsa:506; P06576; Q14283	Electron transport chain: OXPHOS system in mitochondria; 7q11.23 copy number variation syndrome; Oxidative phosphorylation	Transcriptional activation of mitochondrial biogenesis; Mitochondrial protein import; Mitochondrial protein degradation; Cristae formation; Formation of ATP by chemiosmotic coupling	8	0	2.50949e+06	5.86592e+06	7.08319e+06	7.03842e+06	1.01227e+07	1.04504e+07	3.94391e+06	1.10204e+07	1.57314e+06	2.01034e+06	3.37766e+06	9.40048e+06	1.18806e+07	1.77003e+06	6.0198e+06	1.13729e+07	6.23678e+06	1.21673e+07
FALSE	High	Master Protein	P30101	Protein disulfide-isomerase A3 OS=Homo sapiens OX=9606 GN=PDIA3 PE=1 SV=4	0	FALSE	146.218	64	32	40	1902	32	505	56.7	6.35	466491	2042.22	32	25	cell adhesion;cell organization and biogenesis;protein metabolism;other metabolic processes;stress response;signal transduction;other biological processes	non-structural extracellular;other membranes;ER/Golgi;other cytoplasmic organelle;other cell component	other molecular function	Pf00085, Pf13848	2923	ENSG00000167004	PDIA3	hsa:2923; P30101; Q13453; Q14255; Q8IYF8; Q9UMU7	Prion disease pathway	ER-Phagosome pathway; Antigen Presentation: Folding, assembly and peptide loading of class I MHC; Calnexin/calreticulin cycle	4	0	4.5273e+06	7.27281e+06	1.00812e+07	8.86644e+06	2.59144e+06	3.95723e+06	3.79265e+06	1.67908e+07	665418	1.81871e+06	6.56906e+06	1.41962e+07	6.17111e+06	2.9503e+06	1.16415e+07	1.5912e+07	7.65497e+06	1.1045e+07
FALSE	High	Master Protein	P54802	Alpha-N-acetylglucosaminidase OS=Homo sapiens OX=9606 GN=NAGLU PE=1 SV=2	0	FALSE	145.968	49	32	40	4897	32	743	82.2	6.65	1180665	5681.3	30	29	cell organization and biogenesis;protein metabolism;other metabolic processes;stress response;transport;developmental processes;signal transduction;other biological processes	non-structural extracellular;other cytoplasmic organelle	other molecular function	Pf05089, Pf12971, Pf12972	4669	ENSG00000108784	NAGLU	hsa:4669; P54802	Glycosaminoglycan degradation	HS-GAG degradation; MPS IIIB - Sanfilippo syndrome B	3	0	3.87266e+07	1.90356e+07	1.20667e+07	1.0088e+07	1.98124e+07	2.85622e+07	3.52246e+07	7.67922e+06	2.13245e+07	2.40899e+07	1.2597e+07	3.38355e+07	9.74663e+06	5.02333e+07	1.43405e+07	6.92748e+06	1.55124e+07	7.5649e+06
FALSE	High	Master Protein	P02763	Alpha-1-acid glycoprotein 1 OS=Homo sapiens OX=9606 GN=ORM1 PE=1 SV=2	0	FALSE	145.711	55	30	37	13990	23	201	23.5	5.11	3856183	17720.3	28	14	stress response;other biological processes	non-structural extracellular;other cell component		Pf00061	5004	ENSG00000229314	ORM1	B7ZKQ5; hsa:5004; P02763; Q5T539; Q5U067; Q8TC16	Vitamin D receptor pathway	Neutrophil degranulation; Platelet degranulation	3	7	7.80658e+07	3.93802e+07	2.77852e+08	5.79218e+07	1.74018e+08	2.71416e+07	1.18622e+08	1.90374e+07	1.01746e+09	2.98787e+08	2.63328e+08	2.64092e+07	1.35618e+08	5.43118e+07	1.97528e+07	2.95849e+07	2.10052e+08	4.20058e+08
FALSE	High	Master Protein	P05062	Fructose-bisphosphate aldolase B OS=Homo sapiens OX=9606 GN=ALDOB PE=1 SV=2	0	FALSE	145.698	62	25	38	3551	21	364	39.4	7.87	940614	4328.7	25	18	cell organization and biogenesis;other metabolic processes;other biological processes	cytosol;cytoskeleton	cytoskeletal activity;other molecular function	Pf00274	229	ENSG00000136872	ALDOB	hsa:229; P05062; Q13741; Q13742; Q5T7D6	Clear cell renal cell carcinoma pathways; Metabolic reprogramming in colon cancer; Disorders of fructose metabolism; Glycolysis and gluconeogenesis; Metabolic Epileptic Disorders; Polyol pathway	Glycolysis; Gluconeogenesis; Fructose catabolism; Hereditary fructose intolerance	10	2	1.57518e+07	9.80993e+06	5.53692e+06	1.27625e+07	9.46426e+06	1.17516e+07	2.00061e+07	1.59792e+07	2.02712e+06	1.73691e+06	4.37755e+06	2.08901e+07	9.33695e+06	3.99449e+07	2.1319e+07	1.50735e+07	2.06683e+07	9.50368e+06
FALSE	High	Master Protein	Q08380	Galectin-3-binding protein OS=Homo sapiens OX=9606 GN=LGALS3BP PE=1 SV=1	0	FALSE	145.424	36	31	38	7247	31	585	65.3	5.27	1793678	8308.16	30	24	cell adhesion;stress response;transport;signal transduction	non-structural extracellular;other membranes;other cell component	other molecular function	Pf00530, Pf07707	3959	ENSG00000108679	LGALS3BP	hsa:3959; Q08380; Q7M4S0; Q9UCH8; Q9UCH9; Q9UCI0	Network map of SARS-CoV-2 signaling pathway; 11p11.2 copy number variation syndrome	Platelet degranulation	3	0	6.28881e+07	4.42793e+07	1.40903e+07	3.84913e+07	2.18094e+08	1.07058e+08	1.45509e+08	5.03439e+07	3.32452e+07	2.54092e+07	3.46336e+07	3.1026e+07	9.11213e+07	8.11087e+07	2.34049e+07	5.19684e+07	5.58607e+07	5.79434e+07
FALSE	High	Master Protein	P07737	Profilin-1 OS=Homo sapiens OX=9606 GN=PFN1 PE=1 SV=2	0	FALSE	144.613	96	22	40	1833	22	140	15	8.27	472207	2157.59	21	14	cell organization and biogenesis;developmental processes;other biological processes	cytosol;cytoskeleton;nucleus;other cell component	cytoskeletal activity;other molecular function	Pf00235	5216	ENSG00000108518	PFN1	hsa:5216; P07737; Q53Y44	Physico-chemical features and toxicity-associated pathways; VEGFA-VEGFR2 signaling; Burn wound healing; Regulation of actin cytoskeleton; G13 signaling pathway	RHO GTPases Activate Formins; Platelet degranulation ; PCP/CE pathway; Signaling by ROBO receptors	9	0	1.34136e+06	2.82729e+06	2.62051e+07	2.89068e+06	644318	949098	3.48165e+06	1.32209e+07	5.58632e+07	5.98289e+07	4.17149e+07	3.97112e+06	3.36902e+06	1.60969e+06	1.05199e+07	3.23149e+07	6.98153e+06	4.29198e+06
FALSE	High	Master Protein	P27797	Calreticulin OS=Homo sapiens OX=9606 GN=CALR PE=1 SV=1	0	FALSE	143.757	70	32	40	1822	32	417	48.1	4.44	432708	1680.11	32	25	cell organization and biogenesis;protein metabolism;other metabolic processes;stress response;transport;developmental processes;signal transduction;other biological processes	non-structural extracellular;extracellular matrix;plasma membrane;other membranes;cytosol;ER/Golgi;nucleus;other cytoplasmic organelle;other cell component	signal transduction activity or receptor binding;nucleic acid binding activity;other molecular function	Pf00262	811	ENSG00000179218	CALR	hsa:811; P27797; Q6IAT4; Q9UDG2	Androgen receptor signaling pathway; Complement system; Photodynamic therapy-induced unfolded protein response; VEGFA-VEGFR2 signaling; GDNF signaling; Calcium regulation in cardiac cells	ER-Phagosome pathway; Antigen Presentation: Folding, assembly and peptide loading of class I MHC; Scavenging by Class A Receptors; Assembly of Viral Components at the Budding Site; Scavenging by Class F Receptors; ATF6 (ATF6-alpha) activates chaperone genes; Calnexin/calreticulin cycle	13	0	3.26112e+06	1.63052e+07	1.67405e+07	1.17183e+07	2.19713e+06	3.48519e+06	3.02926e+06	1.86373e+07	3.05685e+06	3.71887e+06	1.10933e+07	1.20336e+07	4.57435e+06	6.81314e+06	1.218e+07	1.96078e+07	1.29243e+07	1.23345e+07
FALSE	High	Master Protein	Q02487	Desmocollin-2 OS=Homo sapiens OX=9606 GN=DSC2 PE=1 SV=1	0	FALSE	143.442	37	32	39	1805	27	901	99.9	5.34	442529	2042.98	31	26	cell adhesion;stress response;other biological processes	plasma membrane;other membranes;ER/Golgi;other cell component	other molecular function	Pf00028, Pf01049, Pf08758	1824	ENSG00000134755	DSC2	hsa:1824; Q02487	Arrhythmogenic right ventricular cardiomyopathy	Formation of the cornified envelope	3	5	1.57963e+07	2.75709e+07	1.07792e+07	1.58516e+07	6.52286e+06	2.96069e+06	4.99034e+06	7.71371e+06	1.70942e+07	2.33263e+07	1.1791e+07	6.65106e+06	1.87909e+07	1.06682e+07	9.622e+06	9.98317e+06	2.9032e+07	1.53092e+07
FALSE	High	Master Protein	P00338	L-lactate dehydrogenase A chain OS=Homo sapiens OX=9606 GN=LDHA PE=1 SV=2	0	FALSE	142.661	74	28	39	4671	25	332	36.7	8.27	1128790	4416.81	28	23	other metabolic processes	cytosol;mitochondrion;other cell component	other molecular function	Pf00056, Pf02866	3939	ENSG00000134333; ENSG00000288299	LDHA	B4DKQ2; B7Z5E3; D3DQY3; F8W819; hsa:3939; P00338; Q53G53; Q6IBM7; Q6ZNV1; Q9UDE8; Q9UDE9	Cori cycle; HIF1A and PPARG regulation of glycolysis; Photodynamic therapy-induced HIF-1 survival signaling; VEGFA-VEGFR2 signaling; Amino acid metabolism; Clear cell renal cell carcinoma pathways; PI3K/AKT/mTOR - vitamin D3 signaling; Hereditary leiomyomatosis and renal cell carcinoma pathway; Metabolic reprogramming in colon cancer; Aerobic glycolysis; Glycolysis in senescence; Orexin receptor …	Pyruvate metabolism	20	3	1.61294e+07	1.74051e+07	8.94052e+06	1.14061e+07	8.69381e+06	1.44828e+07	1.29305e+07	3.73089e+07	2.79875e+06	3.4478e+06	1.58899e+07	1.55734e+07	1.75548e+07	1.26536e+07	2.71422e+07	3.12005e+07	2.46352e+07	1.17588e+07
FALSE	High	Master Protein	P31947	14-3-3 protein sigma OS=Homo sapiens OX=9606 GN=SFN PE=1 SV=1	0	FALSE	142.42	74	23	38	4321	17	248	27.8	4.74	1111471	4546.2	22	21	cell cycle OR cell proliferation;cell organization and biogenesis;stress response;transport;signal transduction;other biological processes	non-structural extracellular;cytosol;nucleus;other cell component	enzyme regulator activity;other molecular function	Pf00244	2810	ENSG00000175793	SFN	hsa:2810; P31947; Q6FH30; Q6FH51; Q96DH0	miRNA regulation of DNA damage response; Cell cycle; Myometrial relaxation and contraction pathways; p53 transcriptional gene network; Calcium regulation in cardiac cells; 7q11.23 distal copy number variation; DNA damage response	Translocation of SLC2A4 (GLUT4) to the plasma membrane; Regulation of localization of FOXO transcription factors; TP53 Regulates Metabolic Genes; Chk1/Chk2(Cds1) mediated inactivation of Cyclin B:Cdk1 complex; RHO GTPases activate PKNs; SARS-CoV-1 targets host intracellular signalling and regulatory pathways; SARS-CoV-2 targets host intracellular signalling and regulatory pathways; Activation of …	16	1	9.51772e+06	1.79157e+07	2.52819e+07	1.40754e+07	645366	2.93527e+06	8.33727e+06	3.86451e+07	3.7833e+06	2.73253e+06	2.57461e+06	1.06052e+07	4.67995e+07	2.68819e+06	2.8273e+07	3.57972e+07	2.21987e+07	2.22504e+07
FALSE	High	Master Protein	Q96PD5	N-acetylmuramoyl-L-alanine amidase OS=Homo sapiens OX=9606 GN=PGLYRP2 PE=1 SV=1	0	FALSE	139.782	57	25	34	2473	25	576	62.2	7.55	701378	2818.5	25	17	other metabolic processes;stress response;other biological processes	non-structural extracellular;other membranes	other molecular function	Pf01510	114770	ENSG00000161031	PGLYRP2	A8K050; A8K8C7; B2RMZ2; B7ZM33; hsa:114770; Q68CK1; Q96N74; Q96PD5; Q9UC60		Antimicrobial peptides	1	0	6.43353e+06	4.61062e+06	3.70871e+06	5.3919e+06	2.98028e+06	6.89228e+06	4.43742e+06	3.03052e+06	2.79649e+07	4.23382e+07	2.66807e+06	8.81366e+06	6.69306e+06	1.02803e+07	848327	1.05695e+06	1.15833e+07	1.67881e+07
FALSE	High	Master Protein	O75882	Attractin OS=Homo sapiens OX=9606 GN=ATRN PE=1 SV=2	0	FALSE	139.382	27	37	47	3299	37	1429	158.4	7.31	747801	3507.4	34	34	stress response;developmental processes;other biological processes	plasma membrane;other membranes;ER/Golgi	other molecular function	Pf00431, Pf01344, Pf01437, Pf13964	8455	ENSG00000088812	ATRN	A8KAE5; hsa:8455; O60295; O75882; O95414; Q3MIT3; Q5TDA2; Q5TDA4; Q5VYW3; Q9NTQ3; Q9NTQ4; Q9NU01; Q9NZ57; Q9NZ58; Q9UC75; Q9UDF5			0	0	2.6787e+07	2.92551e+07	1.24601e+07	2.32255e+07	4.47417e+06	3.66825e+07	1.70488e+07	1.68717e+07	4.9655e+06	1.66834e+07	4.11169e+07	3.77589e+07	2.55758e+06	5.29804e+07	1.03811e+07	9.34326e+06	1.50546e+07	5.11328e+06
FALSE	High	Master Protein	P07384	Calpain-1 catalytic subunit OS=Homo sapiens OX=9606 GN=CAPN1 PE=1 SV=1	0	FALSE	138.728	42	34	42	2457	33	714	81.8	5.67	604175	2630.82	34	27	protein metabolism;other metabolic processes;other biological processes	non-structural extracellular;plasma membrane;other membranes;cytosol;mitochondrion;other cytoplasmic organelle;other cell component	other molecular function	Pf00648, Pf01067, Pf13833	823	ENSG00000014216	CAPN1	P07384; Q2TTR0; Q6DHV4	Integrin-mediated cell adhesion; Alzheimer's disease and miRNA effects; Alzheimer's disease	Formation of the cornified envelope; Deregulated CDK5 triggers multiple neurodegenerative pathways in Alzheimer's disease models; Degradation of the extracellular matrix; Neutrophil degranulation	7	0	5.19453e+06	7.272e+06	8.46824e+06	7.25401e+06	422765	2.99942e+06	4.16933e+06	1.31045e+07	870653	1.91794e+06	5.20427e+06	9.47974e+06	3.08445e+06	4.46611e+06	1.30816e+07	1.4529e+07	8.7507e+06	5.55568e+06
FALSE	High	Master Protein	P14543	Nidogen-1 OS=Homo sapiens OX=9606 GN=NID1 PE=1 SV=3	0	FALSE	137.044	27	32	50	4538	32	1247	136.3	5.29	961471	7472.98	30	24	cell adhesion;cell-cell signaling;cell organization and biogenesis;developmental processes;signal transduction;other biological processes	non-structural extracellular;extracellular matrix;other cell component	extracellular structural activity;other molecular function	Pf00058, Pf00086, Pf06119, Pf07474, Pf07645, Pf12662, Pf12947, Pf14670	4811	ENSG00000116962	NID1	hsa:4811; P14543; Q14942; Q59FL2; Q5TAF2; Q5TAF3; Q86XD7		Degradation of the extracellular matrix; Laminin interactions	2	0	1.06627e+07	2.21366e+07	7.4753e+06	1.56498e+07	6.86324e+06	5.0228e+06	1.70303e+07	5.29592e+06	2.25234e+07	1.939e+07	1.32336e+07	1.2088e+07	2.39206e+07	2.48284e+07	3.50044e+06	9.06123e+06	9.66929e+06	1.86495e+07
FALSE	High	Master Protein	P00751	Complement factor B OS=Homo sapiens OX=9606 GN=CFB PE=1 SV=2	0	FALSE	136.601	42	34	41	1665	34	764	85.5	7.06	362680	1990.61	34	20	protein metabolism;stress response;other biological processes	non-structural extracellular;plasma membrane;other membranes	other molecular function	Pf00084, Pf00089, Pf00092	629	ENSG00000239754; ENSG00000241253; ENSG00000241534; ENSG00000242335; ENSG00000243570; ENSG00000243649	CFB	B0QZQ6; hsa:629; O15006; P00751; Q29944; Q53F89; Q5JP67; Q5ST50; Q96HX6; Q9BTF5; Q9BX92	Complement system; Dengue-2 interactions with complement and coagulation cascades; Complement system in neuronal development and plasticity; Acquired partial lipodystrophy / Barraquer-Simons syndrome; Network map of SARS-CoV-2 signaling pathway; Comprehensive IL-17A signaling; Complement activation; Complement and coagulation cascades	Regulation of Complement cascade; Alternative complement activation; Activation of C3 and C5	11	0	1.34866e+07	1.52311e+07	1.0215e+07	1.33724e+07	1.86382e+07	9.27717e+06	8.80865e+06	5.15366e+06	6.28106e+07	1.00949e+08	1.7097e+07	1.08262e+07	3.5019e+06	1.05888e+07	5.60343e+06	8.96959e+06	6.41281e+06	7.7051e+06
FALSE	High	Master Protein	P02774	Vitamin D-binding protein OS=Homo sapiens OX=9606 GN=GC PE=1 SV=2	0	FALSE	136.597	56	27	39	2752	27	474	52.9	5.45	694423	2693.99	27	26	other metabolic processes;transport	non-structural extracellular;cytosol;other cytoplasmic organelle;other cell component	transporter activity;cytoskeletal activity;other molecular function	Pf00273, Pf09164	2638	ENSG00000145321	GC	B4DPP2; D6RAK8; hsa:2638; P02774; Q16309; Q16310; Q53F31; Q6GTG1	Vitamin D metabolism	Vitamin D (calciferol) metabolism	2	0	1.28003e+07	5.73001e+07	2.87811e+07	2.51172e+07	1.74518e+07	1.63282e+07	1.19194e+07	4.64958e+06	1.88026e+06	1.09998e+07	1.91238e+07	2.04693e+07	1.05259e+07	1.68503e+07	8.22139e+06	6.6165e+06	9.32549e+06	7.91447e+06
FALSE	High	Master Protein	P22314	Ubiquitin-like modifier-activating enzyme 1 OS=Homo sapiens OX=9606 GN=UBA1 PE=1 SV=3	0	FALSE	136.586	32	34	44	1168	34	1058	117.8	5.76	281980	1192.6	34	31	protein metabolism;other metabolic processes;stress response	cytosol;mitochondrion;nucleus;other cell component	other molecular function	Pf00899, Pf09358, Pf10585, Pf16190, Pf16191	7317	ENSG00000130985	UBA1	hsa:7317; P22314; Q5JRR8; Q96E13	Proteasome degradation; Parkin-ubiquitin proteasomal system pathway; Parkinson's disease pathway	Synthesis of active ubiquitin: roles of E1 and E2 enzymes; Antigen processing: Ubiquitination & Proteasome degradation	5	0	2.30305e+06	4.14186e+06	4.80244e+06	3.94599e+06	3.01624e+06	3.56627e+06	3.06048e+06	1.24208e+07	319804	759587	2.36935e+06	7.30871e+06	4.8043e+06	3.92529e+06	7.80818e+06	8.26041e+06	4.79894e+06	5.71744e+06
FALSE	High	Master Protein	P04350	Tubulin beta-4A chain OS=Homo sapiens OX=9606 GN=TUBB4A PE=1 SV=2	0	FALSE	136.499	68	27	43	2413	3	444	49.6	4.88	509499	3293.68	24	21	cell cycle OR cell proliferation;cell organization and biogenesis;other biological processes	cytosol;cytoskeleton;other cell component	cytoskeletal activity;other molecular function	Pf00091, Pf03953	10382	ENSG00000104833	TUBB4A	B3KQP4; hsa:10382; P04350; Q969E5	Alzheimer's disease and miRNA effects; Pathogenic Escherichia coli infection; Parkin-ubiquitin proteasomal system pathway; Alzheimer's disease	COPI-dependent Golgi-to-ER retrograde traffic; Kinesins; RHO GTPases Activate Formins; Intraflagellar transport; Recycling pathway of L1; Separation of Sister Chromatids; The role of GTSE1 in G2/M progression after G2 checkpoint; Translocation of SLC2A4 (GLUT4) to the plasma membrane; Microtubule-dependent trafficking of connexons from Golgi to the plasma membrane; Gap junction assembly; MHC clas…	41	0																	8762.34	4691.36
FALSE	High	Master Protein	P06727	Apolipoprotein A-IV OS=Homo sapiens OX=9606 GN=APOA4 PE=1 SV=4	0	FALSE	135.055	72	32	36	2003	30	396	45.3	5.38	464708	2123.95	30	31	cell adhesion;cell organization and biogenesis;protein metabolism;other metabolic processes;stress response;transport;developmental processes;other biological processes	non-structural extracellular;cytosol;ER/Golgi;other cytoplasmic organelle;other cell component	transporter activity;enzyme regulator activity;other molecular function	Pf01442	337	ENSG00000110244	APOA4	A8MSL6; hsa:337; P06727; Q14CW8; Q6Q787	Statin inhibition of cholesterol production; Familial hyperlipidemia type 1; Familial hyperlipidemia type 2; Familial hyperlipidemia type 3; Familial hyperlipidemia type 4; Familial hyperlipidemia type 5; Cholesterol metabolism; Enterocyte cholesterol metabolism	Amyloid fiber formation; Retinoid metabolism and transport; Chylomicron assembly; Chylomicron remodeling; Assembly of active LPL and LIPC lipase complexes	13	2	1.5351e+07	4.87469e+06	1.79548e+07	1.29345e+07	1.8815e+07	6.29403e+06	6.90578e+06	5.21182e+06	8.03586e+06	1.0219e+07	2.01617e+06	2.82195e+07	1.19184e+07	2.72541e+07	1.5566e+06	4.67176e+06	6.48132e+06	1.24756e+07
FALSE	High	Master Protein	P13797	Plastin-3 OS=Homo sapiens OX=9606 GN=PLS3 PE=1 SV=4	0	FALSE	134.933	58	32	40	1153	22	630	70.8	5.6	260817	1338.15	31	32	cell organization and biogenesis;developmental processes	plasma membrane;other membranes;cytosol;cytoskeleton;other cell component	cytoskeletal activity;other molecular function	Pf00307, Pf13499	5358	ENSG00000102024	PLS3	A8K579; B1AQ09; B4DGB4; B7Z6M1; hsa:5358; P13797; Q86YI6			0	2	1.10745e+06	3.3304e+06	2.88985e+06	2.43165e+06	729419	3.0046e+06	1.08208e+06	5.42271e+06	119793	695696	813139	4.27334e+06	3.36284e+06	1.89643e+06	6.89276e+06	5.77401e+06	2.12988e+06	2.52438e+06
FALSE	High	Master Protein	P08311	Cathepsin G OS=Homo sapiens OX=9606 GN=CTSG PE=1 SV=2	0	FALSE	134.792	62	24	32	2758	24	255	28.8	11.19	696497	3125.12	24	17	cell organization and biogenesis;protein metabolism;other metabolic processes;stress response;signal transduction;other biological processes	non-structural extracellular;plasma membrane;other membranes;cytosol;nucleus;other cytoplasmic organelle;other cell component	signal transduction activity or receptor binding;other molecular function	Pf00089	1511	ENSG00000100448	CTSG	hsa:1511; P08311; Q6IBJ6; Q9UCA5; Q9UCU6	Renin-angiotensin-aldosterone system (RAAS); ACE inhibitor pathway	Neutrophil degranulation; Regulation of Insulin-like Growth Factor (IGF) transport and uptake by Insulin-like Growth Factor Binding Proteins (IGFBPs); Purinergic signaling in leishmaniasis infection; Suppression of apoptosis; Activation of Matrix Metalloproteinases; Antimicrobial peptides; Metabolism of Angiotensinogen to Angiotensins; Interleukin-1 processing	11	0	2.60197e+06	2.39774e+06	1.6492e+07	2.21399e+06	172026	758254	1.01048e+07	5.18815e+07	380226	1.90072e+06	7.27461e+07	1.8964e+07	3.61134e+06	426561	2.58333e+07	1.12633e+08	3.10458e+07	2.36489e+07
FALSE	High	Master Protein	P12830	Cadherin-1 OS=Homo sapiens OX=9606 GN=CDH1 PE=1 SV=3	0	FALSE	133.796	33	25	53	3989	23	882	97.4	4.73	931361	4102.21	23	20	cell adhesion;cell organization and biogenesis;developmental processes;other biological processes	non-structural extracellular;plasma membrane;other membranes;cytoskeleton;ER/Golgi;other cytoplasmic organelle;other cell component	cytoskeletal activity;other molecular function	Pf00028, Pf01049, Pf08758	999	ENSG00000039068	CDH1	A8K1U7; hsa:999; P12830; Q13799; Q14216; Q15855; Q16194; Q4PJ14; Q9UII8	Neural crest differentiation; Pathogenic Escherichia coli infection; Mammary gland development pathway - Embryonic development (Stage 1 of 4); Mammary gland development pathway - Involution (Stage 4 of 4); Bladder cancer; Pre-implantation embryo; H19 action Rb-E2F1 signaling and CDK-Beta-catenin activity; Endometrial cancer; Epithelial to mesenchymal transition in colorectal cancer; Mechanoregula…	Integrin cell surface interactions; Immunoregulatory interactions between a Lymphoid and a non-Lymphoid cell; Degradation of the extracellular matrix; RHO GTPases activate IQGAPs; Formation of definitive endoderm; Adherens junctions interactions; InlA-mediated entry of Listeria monocytogenes into host cells; Apoptotic cleavage of cell adhesion proteins	28	1	1.13674e+07	3.81333e+07	2.99051e+07	5.52318e+07	4.44424e+07	4.34765e+06	1.18922e+07	3.29474e+06	1.73806e+08	1.12573e+08	6.50518e+07	1.60623e+07	8.06464e+07	3.62524e+07	4.07774e+06	2.42747e+07	4.304e+07	9.06606e+07
FALSE	High	Master Protein	Q96TA1	Protein Niban 2 OS=Homo sapiens OX=9606 GN=NIBAN2 PE=1 SV=3	0	FALSE	132.816	44	30	43	1809	30	746	84.1	6.19	387312	2082.5	30	27	cell-cell signaling;cell organization and biogenesis;transport;developmental processes;other biological processes	plasma membrane;other membranes;cytosol;nucleus;other cell component	other molecular function		64855	ENSG00000136830	NIBAN2	hsa:64855; Q4LE55; Q5VVW6; Q5VVW7; Q96TA1; Q9BUS2; Q9NT35			0	0	581343	5.09442e+06	5.08831e+06	5.11847e+06	30484.4	500544	1.84313e+06	1.09825e+07	5976.63	216188	205937	7.60198e+06	5.08202e+06	892046	9.06503e+06	1.10595e+07	4.72771e+06	6.12408e+06
FALSE	High	Master Protein	P06737	Glycogen phosphorylase, liver form OS=Homo sapiens OX=9606 GN=PYGL PE=1 SV=4	0	FALSE	132.461	42	39	44	822	33	847	97.1	7.17	190486	726.09	39	36	other metabolic processes;other biological processes	non-structural extracellular;cytosol;other cell component	other molecular function	Pf00343	5836	ENSG00000100504	PYGL	A6NDQ4; B4DUB7; F5H816; hsa:5836; O60567; O60752; O60913; P06737; Q501V9; Q641R5; Q96G82	TNF-alpha signaling pathway; Glycogen synthesis and degradation; Disorders of galactose metabolism	Neutrophil degranulation; Glycogen breakdown (glycogenolysis)	5	5	473168	1.98119e+06	1.54064e+06	1.47256e+06	176626	363808	523883	5.00159e+06	646484	213389	3.40142e+06	4.13118e+06	1.47358e+06	714465	5.10195e+06	1.44095e+07	1.94281e+06	3.45357e+06
FALSE	High	Master Protein	P27487	Dipeptidyl peptidase 4 OS=Homo sapiens OX=9606 GN=DPP4 PE=1 SV=2	0	FALSE	132.15	44	33	44	3331	33	766	88.2	6.04	744279	2790.06	33	32	cell adhesion;cell organization and biogenesis;protein metabolism;other metabolic processes;stress response;transport;signal transduction;other biological processes	non-structural extracellular;plasma membrane;other membranes;other cell component	signal transduction activity or receptor binding;other molecular function	Pf00326, Pf00930	1803	ENSG00000197635	DPP4	hsa:1803; P27487; Q53TN1	Ferroptosis	Synthesis, secretion, and inactivation of Glucagon-like Peptide-1 (GLP-1); Synthesis, secretion, and inactivation of Glucose-dependent Insulinotropic Polypeptide (GIP)	3	0	2.32681e+07	1.247e+07	5.1527e+06	8.6511e+06	1.04178e+07	2.1882e+07	3.03923e+07	1.45025e+07	5.65024e+06	5.43561e+06	1.39651e+07	2.21919e+07	1.72127e+07	2.88241e+07	9.70714e+06	1.09854e+07	2.16082e+07	8.24686e+06
FALSE	High	Master Protein	P0DOY2	Immunoglobulin lambda constant 2 OS=Homo sapiens OX=9606 GN=IGLC2 PE=1 SV=1	0	FALSE	130.915	89	29	33	4535	6	106	11.3	7.24	1337912	5261.89	29	7	other biological processes	non-structural extracellular;plasma membrane;other membranes;other cell component	other molecular function	Pf07654		ENSG00000211677	IGLC2	A0A075B6K9; A0M8Q4; P0CG05; P0CG06; P0DOY2; P80423		Initial triggering of complement; Classical antibody-mediated complement activation; Immunoregulatory interactions between a Lymphoid and a non-Lymphoid cell; Cell surface interactions at the vascular wall; FCGR activation; Regulation of actin dynamics for phagocytic cup formation; Role of phospholipids in phagocytosis; Scavenging of heme from plasma; Role of LAT2/NTAL/LAB on calcium mobilization…	19	24	5.21883e+08	6.07687e+08	3.3422e+08	3.71984e+08	2.15513e+08	7.35562e+07	1.9049e+08	1.43816e+08	1.6233e+09	1.34674e+09	3.93159e+08	7.39787e+07	6.3924e+08	8.16624e+07	7.52677e+07	1.20209e+08	8.30268e+08	6.39762e+08
FALSE	High	Master Protein	P58107	Epiplakin OS=Homo sapiens OX=9606 GN=EPPK1 PE=1 SV=3	0	FALSE	130.914	32	47	47	695	40	5088	555.3	5.62	178941	664.27	46	42	cell organization and biogenesis;stress response;other biological processes	plasma membrane;other membranes;cytoskeleton;nucleus;other cell component	other molecular function	Pf00681	83481	ENSG00000261150	EPPK1	A0A087X1U6; hsa:83481; P58107; Q76E58; Q9NSU9			0	0	1.72712e+06	5.56994e+06	3.07768e+06	3.95256e+06	56966.3	976006	146968	8.63232e+06	360296	476678	611551	3.21164e+06	2.2794e+06	1.10607e+06	6.83679e+06	6.09431e+06	5.79335e+06	1.31223e+06
FALSE	High	Master Protein	P52209	6-phosphogluconate dehydrogenase, decarboxylating OS=Homo sapiens OX=9606 GN=PGD PE=1 SV=3	0	FALSE	130.773	51	26	34	2383	26	483	53.1	7.23	602191	2811.65	26	24	other metabolic processes	cytosol	other molecular function	Pf00393, Pf03446	5226	ENSG00000142657	PGD	A8K2Y9; B4DQJ8; hsa:5226; P52209; Q9BWD8	Pentose phosphate metabolism; Nuclear receptors meta-pathway; NRF2 pathway; VEGFA-VEGFR2 signaling; Metabolic reprogramming in colon cancer	NFE2L2 regulates pentose phosphate pathway genes; Pentose phosphate pathway	7	0	4.93095e+06	9.16888e+06	7.43465e+06	9.54074e+06	2.12368e+06	2.35374e+06	4.26742e+06	1.91349e+07	1.87142e+06	3.02715e+06	1.3212e+07	1.33434e+07	8.34719e+06	5.82867e+06	2.88385e+07	2.99582e+07	1.07731e+07	1.27655e+07
FALSE	High	Master Protein	P27824	Calnexin OS=Homo sapiens OX=9606 GN=CANX PE=1 SV=2	0	FALSE	130.591	44	31	35	1308	31	592	67.5	4.6	327841	1247.55	31	23	protein metabolism;other metabolic processes;transport;other biological processes	other membranes;ER/Golgi;nucleus;other cell component	other molecular function	Pf00262	821	ENSG00000127022; ENSG00000283777	CANX	B2R5V8; B4DGP8; B4E2T8; D3DWQ3; D6R9K3; hsa:821; P27824	15q11q13 copy number variation	Maturation of spike protein; MHC class II antigen presentation; Antigen Presentation: Folding, assembly and peptide loading of class I MHC; Interleukin-35 Signalling; Interleukin-27 signaling; Assembly of Viral Components at the Budding Site; Calnexin/calreticulin cycle; Maturation of spike protein	9	0	2.8773e+06	7.16886e+06	7.71951e+06	4.79984e+06	1.8239e+06	1.46642e+06	1.38389e+06	7.0469e+06	4.42808e+06	6.10961e+06	5.90054e+06	7.14505e+06	3.39485e+06	2.46759e+06	5.78484e+06	8.55982e+06	4.93035e+06	7.30484e+06
FALSE	High	Master Protein	P05109	Protein S100-A8 OS=Homo sapiens OX=9606 GN=S100A8 PE=1 SV=1	0	FALSE	130.34	100	26	33	5200	26	93	10.8	7.03	1620956	4323.82	26	16	cell adhesion;cell-cell signaling;protein metabolism;other metabolic processes;stress response;transport;developmental processes;other biological processes	non-structural extracellular;plasma membrane;other membranes;cytosol;cytoskeleton;other cell component	signal transduction activity or receptor binding;cytoskeletal activity;other molecular function	Pf01023	6279	ENSG00000143546	S100A8	A8K5L3; D3DV37; hsa:6279; P05109; Q5SY70; Q9UC84; Q9UC92; Q9UCJ0; Q9UCM6	Vitamin D receptor pathway	Neutrophil degranulation; ER-Phagosome pathway; MyD88:MAL(TIRAP) cascade initiated on plasma membrane; MyD88 deficiency (TLR2/4); IRAK4 deficiency (TLR2/4); Regulation of TLR by endogenous ligand; Metal sequestration by antimicrobial proteins; RHO GTPases Activate NADPH Oxidases	9	0	2.55955e+07	4.11253e+07	6.23392e+07	2.32879e+07	1.04847e+06	7.4286e+06	3.13238e+07	9.92692e+07	2.28428e+07	6.83961e+06	8.70125e+07	3.22118e+07	4.1419e+08	1.3886e+07	1.3716e+08	2.10805e+08	9.00543e+07	1.39958e+08
FALSE	High	Master Protein	O15231	Zinc finger protein 185 OS=Homo sapiens OX=9606 GN=ZNF185 PE=1 SV=3	0	FALSE	129.535	52	32	40	834	32	689	73.5	7.01	202164	890.72	30	29		cytoskeleton;other cell component	other molecular function		7739	ENSG00000147394; ENSG00000292196	ZNF185	A4FTV3; A6NME5; B4DLE9; B7Z771; B8K2L9; B8K2M0; B8K2M1; B8K2M2; E9PFR6; F5GXF7; F5GZL4; F8W8V7; H0Y4M8; hsa:7739; O00345; O15231; Q8N1R8; Q9NSD2			0	0	1.49466e+06	4.95152e+06	8.28091e+06	4.7556e+06		68057.4	941688	8.40676e+06	399720	2.53816e+06	137006	6.53092e+06	1.06172e+07	1.45329e+06	1.20217e+07	6.93535e+06	2.6807e+06	7.27264e+06
FALSE	High	Master Protein	P55072	Transitional endoplasmic reticulum ATPase OS=Homo sapiens OX=9606 GN=VCP PE=1 SV=4	0	FALSE	129.149	52	37	44	924	37	806	89.3	5.26	213877	1091.43	37	33	cell cycle OR cell proliferation;cell organization and biogenesis;protein metabolism;DNA metabolism;other metabolic processes;stress response;transport;signal transduction;other biological processes	non-structural extracellular;other membranes;cytosol;ER/Golgi;nucleus;other cytoplasmic organelle;other cell component	signal transduction activity or receptor binding;enzyme regulator activity;other molecular function	Pf00004, Pf02359, Pf02933, Pf17862	7415	ENSG00000165280	VCP	B2R5T8; P55072; Q0V924; Q2TAI5; Q969G7; Q9UCD5; V9HW80	Alstrom syndrome; Clock-controlled autophagy in bone metabolism; HDAC6 interactions in the central nervous system	Aggrephagy; Neutrophil degranulation; HSF1 activation; ABC-family proteins mediated transport; Hedgehog ligand biogenesis; Hh mutants are degraded by ERAD; Defective CFTR causes cystic fibrosis; Neddylation; KEAP1-NFE2L2 pathway; RHOH GTPase cycle; E3 ubiquitin ligases ubiquitinate target proteins; Attachment and Entry; Attachment and Entry; Ovarian tumor domain proteases; Josephin domain DUBs; P…	21	0	2.65357e+06	2.20934e+06	4.46775e+06	4.04477e+06	543706	1.82821e+06	725716	7.13512e+06	166883	2.58185e+06	1.60333e+06	5.91842e+06	2.74754e+06	1.5699e+06	5.49109e+06	6.61474e+06	3.4211e+06	4.17466e+06
FALSE	High	Master Protein	B9A064	Immunoglobulin lambda-like polypeptide 5 OS=Homo sapiens OX=9606 GN=IGLL5 PE=1 SV=2	0	FALSE	129.08	51	28	34	4535	5	214	23	8.84	1231373	5726.84	28	8	other biological processes	other cell component	other molecular function	Pf07654	100423062	ENSG00000254709	IGLL5	B9A064; hsa:100423062			0	2	6.31659e+07	6.0274e+07	2.51437e+07	2.84983e+07	3.37446e+07	1.47092e+07	3.64903e+07	1.14066e+07	1.28151e+08	6.6682e+07	4.45697e+07	1.56783e+07	6.24025e+07	1.8166e+07	1.31006e+07	1.39955e+07	8.25963e+07	1.23626e+08
FALSE	High	Master Protein	P08133	Annexin A6 OS=Homo sapiens OX=9606 GN=ANXA6 PE=1 SV=3	0	FALSE	128.93	47	35	43	1551	32	673	75.8	5.6	377473	1441.66	35	30	cell organization and biogenesis;stress response;transport;developmental processes;signal transduction;other biological processes	plasma membrane;other membranes;mitochondrion;other cytoplasmic organelle;other cell component	transporter activity;cytoskeletal activity;other molecular function	Pf00191	309	ENSG00000197043	ANXA6	B7Z8A7; D3DQH4; E9PGK1; hsa:309; P08133; Q6ZT79	Calcium regulation in cardiac cells; Prostaglandin synthesis and regulation	Smooth Muscle Contraction	3	3	4.62985e+06	1.75667e+06	4.30334e+06	2.51918e+06	1.25678e+07	3.9837e+06	9.54905e+06	5.83021e+06	1.90293e+06	1.15245e+06	8.57055e+06	8.82976e+06	8.53339e+06	3.74742e+06	8.8983e+06	9.54212e+06	8.13848e+06	5.015e+06
FALSE	High	Master Protein	P69905	Hemoglobin subunit alpha OS=Homo sapiens OX=9606 GN=HBA1 PE=1 SV=2	0	FALSE	126.835	85	26	35	4325	22	142	15.2	8.68	1289629	4821.19	26	10	other metabolic processes;stress response;transport;other biological processes	non-structural extracellular;cytosol;other cell component	other molecular function	Pf00042	3039; 3040	ENSG00000188536; ENSG00000206172	HBA1; HBA2	hsa:3039; hsa:3040; P01922; P69905; Q1HDT5; Q3MIF5; Q53F97; Q96KF1; Q9NYR7; Q9UCM0	Selenium micronutrient network; Vitamin B12 metabolism; Folate metabolism; Effects of nitric oxide	Scavenging of heme from plasma; Heme signaling; Cytoprotection by HMOX1; Erythrocytes take up carbon dioxide and release oxygen; Erythrocytes take up oxygen and release carbon dioxide	9	5	1.11848e+07	207356	779614	1.63506e+06	3.94531e+06	3.10311e+06	2.28727e+06	207835	1.12751e+06	1.42431e+08	6.25138e+06	2.23206e+06	1.79004e+07	6.82854e+07	2.20429e+06	1.18506e+06	2.93248e+06	1.54817e+07
FALSE	High	Master Protein	P06744	Glucose-6-phosphate isomerase OS=Homo sapiens OX=9606 GN=GPI PE=1 SV=4	0	FALSE	126.19	51	29	36	1676	29	558	63.1	8.32	440786	1676.65	28	21	other metabolic processes;stress response;developmental processes;signal transduction;other biological processes	non-structural extracellular;plasma membrane;other membranes;cytosol;other cell component	signal transduction activity or receptor binding;other molecular function	Pf00342	2821	ENSG00000105220	GPI	B4DG39; hsa:2821; P06744; Q9BRD3; Q9BSK5; Q9UHE6	Cori cycle; Clear cell renal cell carcinoma pathways; Metabolic reprogramming in colon cancer; Aerobic glycolysis; N-glycan biosynthesis; Disorders of fructose metabolism; Glycolysis and gluconeogenesis; Metabolic Epileptic Disorders; UDP-derived sugars synthesis in fibroblasts	TP53 Regulates Metabolic Genes; Glycolysis; Gluconeogenesis; Neutrophil degranulation	13	0	4.43245e+06	9.53585e+06	5.09435e+06	6.06847e+06	5.96013e+06	1.02615e+07	4.96906e+06	1.848e+07	1.05178e+06	1.26711e+06	1.22681e+07	1.22193e+07	4.97663e+06	4.87572e+06	1.40581e+07	2.31467e+07	9.04817e+06	1.02617e+07
FALSE	High	Master Protein	O00391	Sulfhydryl oxidase 1 OS=Homo sapiens OX=9606 GN=QSOX1 PE=1 SV=3	0	FALSE	125.976	45	30	36	2805	30	747	82.5	8.92	669315	3470.81	30	27	cell organization and biogenesis;protein metabolism;other metabolic processes;other biological processes	non-structural extracellular;other membranes;ER/Golgi;other cell component	other molecular function	Pf00085, Pf04777, Pf18108, Pf18371	5768	ENSG00000116260	QSOX1	hsa:5768; O00391; Q59G29; Q5T2X0; Q8TDL6; Q8WVP4		Neutrophil degranulation; Platelet degranulation ; Regulation of Insulin-like Growth Factor (IGF) transport and uptake by Insulin-like Growth Factor Binding Proteins (IGFBPs); Post-translational protein phosphorylation	4	0	2.32552e+07	1.10995e+07	4.01675e+06	1.08977e+07	1.98069e+07	2.6569e+07	1.31685e+07	1.32108e+07	4.7738e+06	5.38533e+06	7.71729e+06	2.12885e+07	1.11773e+07	3.45409e+07	7.42172e+06	1.2721e+07	1.16223e+07	9.59126e+06
FALSE	High	Master Protein	P18669	Phosphoglycerate mutase 1 OS=Homo sapiens OX=9606 GN=PGAM1 PE=1 SV=2	0	FALSE	125.544	70	21	30	1946	21	254	28.8	7.18	461948	1798.44	21	17	other metabolic processes;other biological processes	non-structural extracellular;cytosol;other cell component	other molecular function	Pf00300	5223	ENSG00000171314	PGAM1	hsa:5223; P18669; Q9BWC0	Cori cycle; Metabolic reprogramming in colon cancer; Warburg effect modulated by deubiquitinating enzymes and their substrates; Glycolysis and gluconeogenesis; Metabolic Epileptic Disorders	Neutrophil degranulation; Glycolysis; Gluconeogenesis	8	0	6.71943e+06	6.79855e+06	8.5449e+06	7.0855e+06	2.83698e+06	5.32955e+06	4.70998e+06	1.21606e+07	7.00354e+06	2.4992e+06	1.04698e+07	6.79744e+06	1.01267e+07	4.74083e+06	1.79955e+07	1.61394e+07	9.55609e+06	7.25189e+06
FALSE	High	Master Protein	P35241	Radixin OS=Homo sapiens OX=9606 GN=RDX PE=1 SV=1	0	FALSE	125.292	42	35	42	3026	13	583	68.5	6.37	748325	2979.55	35	24	cell organization and biogenesis;signal transduction;other biological processes	plasma membrane;other membranes;cytoskeleton;other cell component	cytoskeletal activity;other molecular function	Pf00373, Pf00769, Pf09379, Pf09380, Pf20492	5962	ENSG00000137710	RDX	A7YIJ8; A7YIK0; A7YIK3; B7Z9U6; F5H1A7; hsa:5962; P35241; Q86Y61	Regulation of actin cytoskeleton	Recycling pathway of L1; Sensory processing of sound by inner hair cells of the cochlea; Sensory processing of sound by outer hair cells of the cochlea	4	0	1.69102e+06	4.7001e+06	3.86841e+06	1.32894e+06	1.81596e+06	3.90219e+06	1.64126e+06	4.34462e+06	432770	756465	1.36558e+06	4.01467e+06	1.05128e+06	6.04669e+06	2.56444e+06	2.77017e+06	5.97642e+06	1.34402e+06
FALSE	High	Master Protein	P62937	Peptidyl-prolyl cis-trans isomerase A OS=Homo sapiens OX=9606 GN=PPIA PE=1 SV=2	0	FALSE	124.548	83	16	37	3307	16	165	18	7.81	772148	3734.49	15	12	cell adhesion;cell organization and biogenesis;protein metabolism;other metabolic processes;stress response;developmental processes;other biological processes	non-structural extracellular;nucleus;other cell component	signal transduction activity or receptor binding;other molecular function	Pf00160	5478	ENSG00000196262	PPIA	A8K220; hsa:5478; P05092; P62937; Q3KQW3; Q567Q0; Q6IBU5; Q96IX3; Q9BRU4; Q9BTY9; Q9UC61	Prolactin signaling pathway	Neutrophil degranulation; Gene and protein expression by JAK-STAT signaling after Interleukin-12 stimulation; Budding and maturation of HIV virion; Platelet degranulation ; Basigin interactions; SARS-CoV-1 activates/modulates innate immune responses; Integration of provirus; APOBEC3G mediated resistance to HIV-1 infection; Calcineurin activates NFAT; Binding and entry of HIV virion; Assembly Of T…	16	0	1.0466e+07	1.0538e+07	1.6449e+07	1.21477e+07	8.37254e+06	8.69596e+06	1.06853e+07	2.15377e+07	4.40732e+06	4.81339e+06	1.17372e+07	1.26146e+07	2.88542e+07	1.03992e+07	2.28375e+07	2.54548e+07	1.19213e+07	1.30736e+07
FALSE	High	Master Protein	P04040	Catalase OS=Homo sapiens OX=9606 GN=CAT PE=1 SV=3	0	FALSE	124.08	60	29	37	821	29	527	59.7	7.39	202583	748.07	28	24	protein metabolism;other metabolic processes;stress response;developmental processes;other biological processes	non-structural extracellular;other membranes;cytosol;mitochondrion;other cytoplasmic organelle;other cell component	other molecular function	Pf00199, Pf06628	847	ENSG00000121691	CAT	A8K6C0; B2RCZ9; D3DR07; hsa:847; P04040; Q2M1U4; Q4VXX5; Q9BWT9; Q9UC85	Selenium micronutrient network; Folate metabolism; Amyotrophic lateral sclerosis (ALS); Oxidative stress response; Tryptophan metabolism; Male infertility; Arsenic metabolism and reactive oxygen species generation; DNA damage response (only ATM dependent)	Neutrophil degranulation; Peroxisomal protein import; FOXO-mediated transcription of oxidative stress, metabolic and neuronal genes; Detoxification of Reactive Oxygen Species	12	0	2.18828e+06	1.48535e+06	1.07253e+06	611841	1.24439e+06	2.18329e+06	953950	4.79437e+06	360777	8.55887e+06	1.78624e+07	1.50402e+06	1.76113e+06	6.9279e+06	5.50563e+06	2.85865e+06	1.72397e+06	1.98186e+06
FALSE	High	Master Protein	Q9Y446	Plakophilin-3 OS=Homo sapiens OX=9606 GN=PKP3 PE=1 SV=1	0	FALSE	123.22	52	35	42	819	35	797	87	9.32	202917	819.86	35	31	cell adhesion;cell organization and biogenesis;other biological processes	plasma membrane;other membranes;nucleus;other cell component	other molecular function	Pf00514	11187	ENSG00000184363	PKP3	F8J390; hsa:11187; Q53EX8; Q9Y446		Formation of the cornified envelope	2	0	4.87573e+06	3.33018e+06	6.38276e+06	3.84676e+06	527721	3.9842e+06	3.70933e+06	1.31307e+07	355833	1.61114e+06	8.34504e+06	6.01023e+06	4.19729e+06	2.88165e+06	1.17153e+07	1.12559e+07	3.78686e+06	5.71182e+06
FALSE	High	Master Protein	P31946	14-3-3 protein beta/alpha OS=Homo sapiens OX=9606 GN=YWHAB PE=1 SV=3	0	FALSE	119.636	63	22	35	2884	9	246	28.1	4.83	785168	3076.5	22	17	signal transduction;other biological processes	other membranes;cytosol;other cytoplasmic organelle;other cell component	enzyme regulator activity;other molecular function	Pf00244	7529	ENSG00000166913	YWHAB	A8K9K2; E1P616; hsa:7529; P31946	Cell cycle; IL-3 signaling pathway; Myometrial relaxation and contraction pathways; Hepatitis B infection; Calcium regulation in cardiac cells; Sudden infant death syndrome (SIDS) susceptibility pathways	Translocation of SLC2A4 (GLUT4) to the plasma membrane; Signaling by BRAF and RAF1 fusions; Signaling by moderate kinase activity BRAF mutants; Paradoxical activation of RAF signaling by kinase inactive BRAF; Signaling downstream of RAS mutants; Signaling by RAF1 mutants; MAP2K and MAPK activation; Signaling by high-kinase activity BRAF mutants; Regulation of localization of FOXO transcription fa…	33	8	2.76749e+06	3.25773e+06	4.01155e+06	3.4259e+06	1.46239e+06	2.07331e+06	2.5067e+06	7.26139e+06	149197	1.17004e+06	4.3254e+06	3.75011e+06	4.35047e+06	3.10766e+06	7.22007e+06	9.71364e+06	5.13436e+06	4.70149e+06
FALSE	High	Master Protein	Q5XKE5	Keratin, type II cytoskeletal 79 OS=Homo sapiens OX=9606 GN=KRT79 PE=1 SV=2	0	FALSE	119.102	25	25	27	10695	3	535	57.8	7.2	3228311	11636.2	24	16	cell organization and biogenesis;other biological processes	cytosol;cytoskeleton	bone, tooth or skin structural activity;other molecular function	Pf00038, Pf16208	338785	ENSG00000185640	KRT79	hsa:338785; Q5XKE5; Q6P465; Q7Z793		Formation of the cornified envelope	2	0		182048									64362.3	122282
FALSE	High	Master Protein	A5A3E0	POTE ankyrin domain family member F OS=Homo sapiens OX=9606 GN=POTEF PE=1 SV=2	0	FALSE	130.528	13	28	31	4530	1	1075	121.4	6.2	1476788	4423.94	28	8	cell organization and biogenesis;developmental processes;other biological processes	other membranes;cytoskeleton;other cell component	cytoskeletal activity;other molecular function	Pf00022, Pf12796, Pf14915	728378	ENSG00000196604	POTEF	A5A3E0; A6NC34; hsa:728378			0	0	139372	310051	160874	408450	178212	383781	211117	182576		411245	328282	147208	951289	66907.1	149828	111631		290413
FALSE	High	Master Protein	P02753	Retinol-binding protein 4 OS=Homo sapiens OX=9606 GN=RBP4 PE=1 SV=3	0	FALSE	118.734	79	18	36	4548	18	201	23	6.07	940054	6367.58	18	14	other metabolic processes;transport;developmental processes;other biological processes	non-structural extracellular	transporter activity;other molecular function	Pf00061	5950	ENSG00000138207	RBP4	D3DR38; hsa:5950; O43478; O43479; P02753; Q5VY24; Q8WWA3; Q9P178	Sterol regulatory element-binding proteins (SREBP) signaling; Vitamin A and carotenoid metabolism	Retinoid metabolism and transport; The canonical retinoid cycle in rods (twilight vision); Retinoid cycle disease events; Retinoid metabolism disease events	6	0	1.93003e+07	4.95858e+07	1.37842e+07	2.74174e+07	1.65191e+07	1.54443e+07	2.3349e+07	8.1551e+06	4.87401e+08	4.71833e+08	2.48727e+07	1.89233e+07	5.96854e+07	4.98376e+07	5.24628e+06	7.72577e+06	1.49262e+07	1.8704e+07
FALSE	High	Master Protein	Q96KP4	Cytosolic non-specific dipeptidase OS=Homo sapiens OX=9606 GN=CNDP2 PE=1 SV=2	0	FALSE	118.138	54	26	37	1509	26	475	52.8	5.97	322891	1674.4	26	21	protein metabolism	cytosol;nucleus	other molecular function	Pf01546, Pf07687	55748	ENSG00000133313	CNDP2	B3KUG4; hsa:55748; Q8WY59; Q96KP4; Q9BQ94; Q9NVB4; V9HWE5		Paracetamol ADME; Glutathione synthesis and recycling	2	0	7.19995e+06	3.18388e+06	4.03947e+06	5.00896e+06	6.28102e+06	6.66973e+06	7.94631e+06	6.86561e+06	709513	576202	1.20382e+06	8.99841e+06	9.36974e+06	1.15834e+07	5.97883e+06	4.60499e+06	3.58822e+06	4.73981e+06
FALSE	High	Master Protein	Q16270	Insulin-like growth factor-binding protein 7 OS=Homo sapiens OX=9606 GN=IGFBP7 PE=1 SV=1	0	FALSE	118.122	68	20	28	7371	20	282	29.1	7.9	1896375	10137.3	19	16	cell adhesion;developmental processes;other biological processes	ER/Golgi	other molecular function	Pf00219, Pf07648, Pf07679	3490	ENSG00000163453	IGFBP7	B4E1N2; B7Z9W7; hsa:3490; Q07822; Q16270; Q53YE6; Q9UCA8	Interactions between LOXL4 and oxidative stress pathway; VEGFA-VEGFR2 signaling	Regulation of Insulin-like Growth Factor (IGF) transport and uptake by Insulin-like Growth Factor Binding Proteins (IGFBPs); Post-translational protein phosphorylation; Senescence-Associated Secretory Phenotype (SASP)	5	0	1.88444e+08	5.18594e+07	1.8962e+07	6.09668e+07	9.72886e+07	7.89621e+07	3.78471e+07	2.61357e+07	1.16469e+07	1.49726e+07	5.34971e+07	7.84114e+07	7.17964e+07	8.50318e+07	4.10959e+07	2.18332e+07	5.93307e+07	2.88624e+07
FALSE	High	Master Protein	P15309	Prostatic acid phosphatase OS=Homo sapiens OX=9606 GN=ACP3 PE=1 SV=3	0	FALSE	117.791	53	21	30	5353	21	386	44.5	6.24	1451507	6364.35	20	18	cell organization and biogenesis;other metabolic processes;other biological processes	non-structural extracellular;plasma membrane;other membranes;cytosol;ER/Golgi;other cytoplasmic organelle;other cell component	other molecular function	Pf00328	55	ENSG00000014257	ACP3	D3DNC6; hsa:55; P15309; Q5FBY0; Q96KY0; Q96QK9; Q96QM0		Neutrophil degranulation	1	0	9.45814e+06	1.36978e+07	3.70557e+06	1.20437e+07	1.48247e+07	8.47254e+07	1.46287e+07	1.20358e+07	6.7766e+06	8.77791e+06	1.16859e+07	2.51881e+07	1.74971e+07	4.46303e+07	1.26557e+07	4.75183e+06	1.03083e+07	1.00654e+07
FALSE	High	Master Protein	P32926	Desmoglein-3 OS=Homo sapiens OX=9606 GN=DSG3 PE=1 SV=2	0	FALSE	117.62	31	30	34	1068	30	999	107.5	5	290747	950.94	29	26	cell adhesion	plasma membrane;other membranes;cytosol;other cell component	other molecular function	Pf00028	1830	ENSG00000134757	DSG3	A8K2V2; hsa:1830; P32926		Formation of the cornified envelope; Apoptotic cleavage of cell adhesion proteins	3	0	1.13461e+06	5.71582e+06	5.72591e+06	2.66643e+06	648581	109809	1.46261e+06	7.77442e+06	2.89501e+06	279044	1.00261e+06	1.29088e+06	2.97854e+06	589963	1.04864e+07	1.18675e+07	5.68756e+06	3.02455e+06
FALSE	High	Master Protein	Q71U36	Tubulin alpha-1A chain OS=Homo sapiens OX=9606 GN=TUBA1A PE=1 SV=1	0	FALSE	117.585	53	24	30	2464	7	451	50.1	5.06	639104	2558.98	24	19	cell cycle OR cell proliferation;cell organization and biogenesis;other metabolic processes;transport;developmental processes;signal transduction;other biological processes	plasma membrane;other membranes;cytosol;cytoskeleton;other cytoplasmic organelle;other cell component	cytoskeletal activity;other molecular function	Pf00091, Pf03953	7846	ENSG00000167552	TUBA1A	A8K0B8; G3V1U9; hsa:7846; P04687; P05209; Q71U36	Alzheimer's disease and miRNA effects; Pathogenic Escherichia coli infection; Parkin-ubiquitin proteasomal system pathway; Alzheimer's disease; PAFAH1B1 copy number variation	Separation of Sister Chromatids; The role of GTSE1 in G2/M progression after G2 checkpoint; HCMV Early Events; COPI-dependent Golgi-to-ER retrograde traffic; HSP90 chaperone cycle for steroid hormone receptors (SHR) in the presence of ligand; PKR-mediated signaling; Recycling pathway of L1; COPI-mediated anterograde transport; Resolution of Sister Chromatid Cohesion; Recruitment of NuMA to mitoti…	42	20	6.06212e+06	1.25719e+07	1.59764e+07	1.07531e+07	5.09612e+06	1.24855e+07	1.1593e+07	2.05327e+07	1.4933e+06	3.16363e+06	7.50359e+06	1.43943e+07	2.22504e+07	8.14319e+06	3.03807e+07	1.85543e+07	3.37716e+07	1.39695e+07
FALSE	High	Master Protein	P62805	Histone H4 OS=Homo sapiens OX=9606 GN=H4C1 PE=1 SV=2	0	FALSE	117.43	60	23	27	5591	23	103	11.4	11.36	1380496	7345.8	23	14	cell organization and biogenesis;other biological processes	non-structural extracellular;nucleus;other cell component	nucleic acid binding activity;other molecular function	Pf15511	121504; 554313; 8294; 8359; 8360; 8361; 8362; 8363; 8364; 8365; 8366; 8367; 8368; 8370	ENSG00000158406; ENSG00000197061; ENSG00000197238; ENSG00000197837; ENSG00000270276; ENSG00000270882; ENSG00000273542; ENSG00000274618; ENSG00000275126; ENSG00000276180; ENSG00000276966; ENSG00000277157; ENSG00000278637; ENSG00000278705	H4C1; H4C11; H4C12; H4C13; H4C14; H4C15; H4C16; H4C2; H4C3; H4C4; H4C5; H4C6; H4C8; H4C9	A2VCL0; hsa:121504; hsa:554313; hsa:8294; hsa:8359; hsa:8360; hsa:8361; hsa:8362; hsa:8363; hsa:8364; hsa:8365; hsa:8366; hsa:8367; hsa:8368; hsa:8370; P02304; P02305; P62805; Q6DRA9; Q6FGB8; Q6NWP7	Gastric cancer network 1; Histone modifications; 22q11.2 copy number variation syndrome; Male infertility; Type II interferon signaling	Processing of DNA double-strand break ends; G2/M DNA damage checkpoint; Meiotic recombination; SUMOylation of chromatin organization proteins; HCMV Late Events; Amyloid fiber formation; Meiotic synapsis; RUNX1 regulates transcription of genes involved in differentiation of HSCs; HCMV Early Events; Transcriptional regulation by small RNAs; Deposition of new CENPA-containing nucleosomes at the cent…	52	0	1.27989e+07	3.34312e+07	5.12218e+07	2.32712e+07	6.62986e+06	1.68654e+07	1.27079e+07	9.29906e+07	3.47879e+06	8.23019e+06	1.33093e+08	6.28193e+07	8.00966e+06	6.98175e+06	5.35262e+07	1.50553e+08	4.49916e+07	3.53125e+07
FALSE	High	Master Protein	P08473	Neprilysin OS=Homo sapiens OX=9606 GN=MME PE=1 SV=2	0	FALSE	117.363	38	29	38	2161	28	750	85.5	5.73	473649	2177.98	29	26	protein metabolism;other metabolic processes;developmental processes;other biological processes	plasma membrane;other membranes;ER/Golgi;other cytoplasmic organelle;other cell component	other molecular function	Pf01431, Pf05649	4311	ENSG00000196549	MME	A8K6U6; D3DNJ9; hsa:4311; P08473; Q3MIX4	Alzheimer's disease and miRNA effects; Primary focal segmental glomerulosclerosis (FSGS); Alzheimer's disease	Neutrophil degranulation; Metabolism of Angiotensinogen to Angiotensins; Physiological factors	6	1	2.14474e+07	8.32524e+06	1.70208e+06	7.49503e+06	2.18259e+07	2.58381e+07	1.91021e+07	1.27459e+07	7.84501e+06	4.78795e+06	1.39981e+07	2.982e+07	1.09339e+07	3.31171e+07	6.36319e+06	8.52147e+06	1.49506e+07	1.1112e+07
FALSE	High	Master Protein	P09960	Leukotriene A-4 hydrolase OS=Homo sapiens OX=9606 GN=LTA4H PE=1 SV=2	0	FALSE	116.557	54	33	41	1130	33	611	69.2	6.18	259061	1124.41	33	30	protein metabolism;other metabolic processes;developmental processes;other biological processes	non-structural extracellular;cytosol;nucleus;other cell component	other molecular function	Pf01433, Pf09127, Pf17900	4048	ENSG00000111144	LTA4H	B4DNQ9; F8VV40; hsa:4048; P09960; Q6IAT6; Q9UCT7	Eicosanoid metabolism via lipooxygenases (LOX); Prostaglandin and leukotriene metabolism in senescence ; Leukotriene metabolic pathway; Prostaglandin and leukotriene metabolism in senescence ; Omega-6-fatty acids in senescence	Neutrophil degranulation; Biosynthesis of protectins; Synthesis of Leukotrienes (LT) and Eoxins (EX); Biosynthesis of D-series resolvins; Biosynthesis of E-series 18(S)-resolvins; Biosynthesis of aspirin-triggered D-series resolvins; Biosynthesis of E-series 18(R)-resolvins	12	0	2.50156e+06	6.52751e+06	3.09805e+06	4.34187e+06	1.65867e+06	2.88041e+06	2.91813e+06	7.76814e+06	1.44468e+06	2.17277e+06	1.41846e+07	4.65266e+06	1.3268e+06	2.8692e+06	5.17707e+06	1.15896e+07	3.39575e+06	4.9347e+06
FALSE	High	Master Protein	P12111	Collagen alpha-3(VI) chain OS=Homo sapiens OX=9606 GN=COL6A3 PE=1 SV=5	0	FALSE	116.514	11	35	36	666	35	3177	343.5	6.68	162395	708.06	34	33	cell adhesion;other biological processes	extracellular matrix;plasma membrane;other membranes;ER/Golgi;other cell component	enzyme regulator activity;extracellular structural activity	Pf00014, Pf00092, Pf01391	1293	ENSG00000163359	COL6A3	A8MT30; B4E3U5; B7ZMJ7; E9PFQ6; E9PGQ9; hsa:1293; P12111; Q16501; Q53QF4; Q53QF6	miRNA targets in ECM and membrane receptors; PI3K-Akt signaling pathway; 2q37 copy number variation syndrome	Integrin cell surface interactions; Collagen degradation; Signaling by PDGF; Assembly of collagen fibrils and other multimeric structures; ECM proteoglycans; NCAM1 interactions; Collagen chain trimerization	11	0	3.7647e+06	5.55656e+06	354000	3.38798e+06	1.83284e+06	2.11108e+06	3.55255e+06	989040	1.0481e+07	1.06305e+07	1.68157e+06	6.35761e+06	2.20437e+06	1.03042e+07	276435	820037	2.55278e+06	4.54387e+06
FALSE	High	Master Protein	P04004	Vitronectin OS=Homo sapiens OX=9606 GN=VTN PE=1 SV=1	0	FALSE	116.382	38	23	30	5582	23	478	54.3	5.8	1422749	5974.53	23	14	cell adhesion;cell organization and biogenesis;transport;developmental processes;other biological processes	non-structural extracellular;extracellular matrix;plasma membrane;other membranes;ER/Golgi;other cell component	signal transduction activity or receptor binding;extracellular structural activity;other molecular function	Pf00045, Pf01033	7448	ENSG00000109072	VTN	B2R7G0; hsa:7448; P01141; P04004; Q9BSH7	Primary focal segmental glomerulosclerosis (FSGS); Complement system; Focal adhesion; Focal adhesion: PI3K-Akt-mTOR-signaling pathway; PI3K-Akt signaling pathway; Epithelial to mesenchymal transition in colorectal cancer; Inflammatory response pathway; Complement system in neuronal development and plasticity	Regulation of Complement cascade; Integrin cell surface interactions; ECM proteoglycans; Syndecan interactions; Molecules associated with elastic fibres	13	0	4.95922e+07	3.66437e+07	1.31794e+07	3.03542e+07	6.25756e+07	3.41339e+07	3.70534e+07	2.2049e+07	3.42305e+07	2.47357e+07	1.54385e+07	4.62228e+07	3.14638e+07	3.44355e+07	1.05702e+07	1.4923e+07	1.49087e+07	1.60309e+07
FALSE	High	Master Protein	Q12805	EGF-containing fibulin-like extracellular matrix protein 1 OS=Homo sapiens OX=9606 GN=EFEMP1 PE=1 SV=2	0	FALSE	116.008	49	25	36	3013	25	493	54.6	5.07	740884	3604.9	25	20	protein metabolism;other metabolic processes;developmental processes;signal transduction;other biological processes	non-structural extracellular;extracellular matrix	signal transduction activity or receptor binding;kinase activity;other molecular function	Pf07645, Pf12662	2202	ENSG00000115380	EFEMP1	A8K3I4; B4DW75; D6W5D2; hsa:2202; Q12805; Q541U7		Molecules associated with elastic fibres	1	0	2.19385e+07	2.19013e+07	7.06213e+06	3.99526e+07	5.45503e+06	8.19135e+06	1.10966e+07	3.48966e+06	6.82771e+07	6.85928e+07	1.04816e+07	7.85886e+06	5.98536e+06	1.99021e+07	2.09856e+06	7.75043e+06	1.33942e+07	1.91667e+07
FALSE	High	Master Protein	Q01518	Adenylyl cyclase-associated protein 1 OS=Homo sapiens OX=9606 GN=CAP1 PE=1 SV=5	0	FALSE	115.716	53	26	35	924	26	475	51.9	8.06	225002	1042.21	26	21	cell organization and biogenesis;transport;signal transduction;other biological processes	non-structural extracellular;plasma membrane;other membranes;cytoskeleton;other cytoplasmic organelle;other cell component	cytoskeletal activity;other molecular function	Pf01213, Pf08603	10487	ENSG00000131236	CAP1	hsa:10487; Q01518; Q53HR7; Q5T0S1; Q5T0S2; Q6I9U6	Angiopoietin-like protein 8 regulatory pathway; Insulin signaling; Complement system in neuronal development and plasticity; Opioid receptor pathways	Neutrophil degranulation; Platelet degranulation ; Role of ABL in ROBO-SLIT signaling	7	0	4.46322e+06	6.36981e+06	5.21467e+06	5.25356e+06	1.81216e+06	3.1981e+06	4.70217e+06	1.10105e+07	864757	1.85325e+06	2.13641e+07	9.93425e+06	5.37271e+06	8.32367e+06	1.2799e+07	1.52129e+07	1.05237e+07	5.21688e+06
FALSE	High	Master Protein	P05783	Keratin, type I cytoskeletal 18 OS=Homo sapiens OX=9606 GN=KRT18 PE=1 SV=2	0	FALSE	115.462	72	30	34	2450	28	430	48	5.45	633160	2617.31	30	25	cell cycle OR cell proliferation;cell organization and biogenesis;transport;signal transduction;other biological processes	cytosol;cytoskeleton;nucleus;other cell component	other molecular function	Pf00038	3875	ENSG00000111057	KRT18	hsa:3875; P05783; Q53G38; Q5U0N8; Q9BW26	Pathogenic Escherichia coli infection	Formation of the cornified envelope	3	0	8.77657e+06	4.96671e+06	2.91542e+06	6.22837e+06	1.40188e+07	1.37601e+07	5.28473e+06	1.66739e+07	252519	1.66988e+06	1.23545e+06	7.58996e+06	3.57108e+06	2.81782e+06	3.80155e+06	2.38058e+07	5.92719e+06	1.00858e+07
FALSE	High	Master Protein	Q562R1	Beta-actin-like protein 2 OS=Homo sapiens OX=9606 GN=ACTBL2 PE=1 SV=2	0	FALSE	120.709	36	24	33	4918	1	376	42	5.59	1426242	4098.33	23	10	cell organization and biogenesis;developmental processes;other biological processes	other membranes;cytoskeleton;other cell component	cytoskeletal activity;other molecular function	Pf00022	345651	ENSG00000169067	ACTBL2	B2RPJ1; hsa:345651; Q562R1; Q562R2; Q562S9; Q562X8			0	0
FALSE	High	Master Protein	P50395	Rab GDP dissociation inhibitor beta OS=Homo sapiens OX=9606 GN=GDI2 PE=1 SV=2	0	FALSE	115.389	62	26	36	1265	16	445	50.6	6.47	279867	1424.38	26	22	transport;signal transduction;other biological processes	non-structural extracellular;other membranes;cytosol;ER/Golgi;other cytoplasmic organelle;other cell component	enzyme regulator activity;other molecular function	Pf00996	2665	ENSG00000057608	GDI2	hsa:2665; O43928; P50395; Q5SX88; Q9UQM6		Neutrophil degranulation; RAB GEFs exchange GTP for GDP on RABs	2	10	4.93918e+06	7.17456e+06	7.18775e+06	5.77877e+06	6.08301e+06	4.50654e+06	5.74201e+06	1.21962e+07	780455	2.37576e+06	1.16654e+07	9.49126e+06	2.59738e+06	9.99759e+06	1.12874e+07	1.20402e+07	6.44938e+06	4.69249e+06
FALSE	High	Master Protein	P04080	Cystatin-B OS=Homo sapiens OX=9606 GN=CSTB PE=1 SV=2	0	FALSE	115.319	89	23	40	3496	23	98	11.1	7.56	906466	4595.15	22	6	other biological processes	non-structural extracellular;cytosol;nucleus;other cell component	enzyme regulator activity;other molecular function	Pf00031	1476	ENSG00000160213	CSTB	hsa:1476; P04080		Neutrophil degranulation	1	0	6.6133e+06	2.52637e+07	1.8593e+07	1.4301e+07	225502	869829	5.25228e+06	5.34749e+07	3.30396e+06	5.23151e+06	2.64469e+06	6.82133e+06	3.94563e+07	6.25363e+06	5.44662e+07	6.25681e+07	1.90101e+07	2.76881e+07
FALSE	High	Master Protein	P33908	Mannosyl-oligosaccharide 1,2-alpha-mannosidase IA OS=Homo sapiens OX=9606 GN=MAN1A1 PE=1 SV=3	0	FALSE	113.968	39	28	34	2074	28	653	72.9	6.47	497488	1937.07	24	25	protein metabolism;other metabolic processes;stress response;other biological processes	other membranes;cytosol;ER/Golgi;other cell component	other molecular function	Pf01532	4121	ENSG00000111885	MAN1A1	E7EU32; hsa:4121; P33908; Q6P052; Q9NU44; Q9UJI3	N-glycan biosynthesis	Intra-Golgi traffic; Progressive trimming of alpha-1,2-linked mannose residues from Man9/8/7GlcNAc2 to produce Man5GlcNAc2	3	0	5.23258e+07	1.83587e+07	3.71195e+06	1.58899e+07	1.70487e+07	3.42972e+07	3.93284e+07	1.16561e+07	7.57281e+06	9.44064e+06	6.35689e+06	2.82821e+07	2.18765e+07	6.41655e+07	8.93909e+06	1.41529e+07	1.1815e+07	9.88328e+06
FALSE	High	Master Protein	Q13510	Acid ceramidase OS=Homo sapiens OX=9606 GN=ASAH1 PE=1 SV=5	0	FALSE	113.953	55	23	34	2076	23	395	44.6	7.62	519189	1825.67	23	17	other metabolic processes;other biological processes	non-structural extracellular;nucleus;other cytoplasmic organelle;other cell component	other molecular function	Pf02275, Pf15508	427	ENSG00000104763	ASAH1	E9PDS0; hsa:427; Q13510; Q6W898; Q96AS2	Sphingolipid pathway; S1P receptor signal transduction; Sphingolipid metabolism: integrated pathway; Sphingolipid metabolism in senescence; Biosynthesis and turnover of 1-deoxy-sphingoid bases; Synthesis of ceramides and 1-deoxyceramides	Neutrophil degranulation; Glycosphingolipid catabolism	8	0	2.34469e+07	1.00179e+07	5.24899e+06	6.15966e+06	1.56698e+07	2.12339e+07	1.49338e+07	9.62528e+06	3.22909e+06	6.1466e+06	8.88325e+06	2.70119e+07	3.32588e+06	1.96378e+07	1.13644e+07	1.03476e+07	9.47609e+06	5.22915e+06
FALSE	High	Master Protein	P68366	Tubulin alpha-4A chain OS=Homo sapiens OX=9606 GN=TUBA4A PE=1 SV=1	0	FALSE	113.806	51	23	29	2325	6	448	49.9	5.06	610246	2356.19	23	19	cell cycle OR cell proliferation;cell organization and biogenesis	non-structural extracellular;cytosol;cytoskeleton;other cell component	cytoskeletal activity;other molecular function	Pf00091, Pf03953	7277	ENSG00000127824	TUBA4A	A8MUB1; B3KNQ6; hsa:7277; P05215; P68366	Alzheimer's disease and miRNA effects; Pathogenic Escherichia coli infection; Parkin-ubiquitin proteasomal system pathway; Alzheimer's disease; HDAC6 interactions in the central nervous system	Separation of Sister Chromatids; The role of GTSE1 in G2/M progression after G2 checkpoint; HSP90 chaperone cycle for steroid hormone receptors (SHR) in the presence of ligand; Intraflagellar transport; Recycling pathway of L1; COPI-dependent Golgi-to-ER retrograde traffic; Translocation of SLC2A4 (GLUT4) to the plasma membrane; Microtubule-dependent trafficking of connexons from Golgi to the pla…	43	0	574076	465122	996020	837942	141960	322246	294487	2.38159e+06		150452	399653	909720	222130	503037	1.6008e+06	1.80725e+06	1.44606e+06	1.2779e+06
FALSE	High	Master Protein	P14780	Matrix metalloproteinase-9 OS=Homo sapiens OX=9606 GN=MMP9 PE=1 SV=3	0	FALSE	112.953	39	27	31	1238	27	707	78.4	6.06	295380	1324.67	26	24	cell organization and biogenesis;protein metabolism;other metabolic processes;stress response;developmental processes;signal transduction;other biological processes	non-structural extracellular;other cell component	other molecular function	Pf00040, Pf00045, Pf00413	4318	ENSG00000100985	MMP9	B2R7V9; hsa:4318; P14780; Q3LR70; Q8N725; Q9H4Z1; Q9UCJ9; Q9UCL1; Q9UDK2	Matrix metalloproteinases; Osteopontin signaling; Angiogenesis; TNF-related weak inducer of apoptosis (TWEAK) signaling pathway; AGE/RAGE pathway; Spinal cord injury; Mammary gland development pathway - Involution (Stage 4 of 4); Bladder cancer; IL1 and megakaryocytes in obesity; Photodynamic therapy-induced NF-kB survival signaling; Lung fibrosis; Epithelial to mesenchymal transition in colorect…	Collagen degradation; Neutrophil degranulation; EPH-ephrin mediated repulsion of cells; Assembly of collagen fibrils and other multimeric structures; Extra-nuclear estrogen signaling; Signaling by SCF-KIT; Interleukin-4 and Interleukin-13 signaling; Activation of Matrix Metalloproteinases	42	0	311378	160259	858480	338091	213623	119656	963460	4.42747e+06	3.07989e+06	388506	1.17854e+07	1.22353e+06	253422	168754	3.13749e+06	8.05148e+06	4.17055e+06	3.11374e+06
FALSE	High	Master Protein	P07339	Cathepsin D OS=Homo sapiens OX=9606 GN=CTSD PE=1 SV=1	0	FALSE	112.815	47	21	28	3389	21	412	44.5	6.54	866884	3522.24	20	19	cell organization and biogenesis;protein metabolism;other metabolic processes;other biological processes	other membranes;other cytoplasmic organelle;other cell component	other molecular function	Pf00026, Pf07966	1509	ENSG00000117984	CTSD	hsa:1509; P07339; Q6IB57	Prolactin signaling pathway; 8p23.1 copy number variation syndrome	Neutrophil degranulation; MHC class II antigen presentation; Collagen degradation; Estrogen-dependent gene expression; Insulin receptor recycling; Metabolism of Angiotensinogen to Angiotensins	8	0	3.66202e+07	3.53677e+07	1.85184e+07	2.18689e+07	8.06248e+07	7.77142e+07	3.22405e+07	1.85345e+07	1.08785e+07	1.20085e+07	3.76111e+07	4.60786e+07	2.32575e+07	7.42071e+07	2.41533e+07	1.42345e+07	3.19107e+07	1.74503e+07
FALSE	High	Master Protein	Q6UX06	Olfactomedin-4 OS=Homo sapiens OX=9606 GN=OLFM4 PE=1 SV=1	0	FALSE	112.544	49	23	44	1902	23	510	57.2	5.69	515766	1930.43	23	16	cell adhesion;signal transduction;other biological processes	non-structural extracellular;plasma membrane;other membranes;cytosol;mitochondrion;nucleus;other cell component	other molecular function	Pf02191	10562	ENSG00000102837	OLFM4	hsa:10562; O95362; Q5VWG0; Q6UX06; Q86T22		Neutrophil degranulation	1	0	5.44218e+06	1.00081e+07	2.76546e+06	6.80124e+06	7.20362e+06	1.16968e+08	6.44092e+06	2.01711e+07	1.17968e+06	1.34201e+06	2.10368e+07	2.33238e+07	2.1416e+06	1.36498e+07	3.53594e+06	8.16004e+06	5.66854e+06	5.44844e+06
FALSE	High	Master Protein	Q16769	Glutaminyl-peptide cyclotransferase OS=Homo sapiens OX=9606 GN=QPCT PE=1 SV=1	0	FALSE	112.489	68	17	48	2489	17	361	40.9	6.61	510616	3561.36	14	14	protein metabolism;other metabolic processes	non-structural extracellular;other cell component	other molecular function	Pf04389	25797	ENSG00000115828	QPCT	hsa:25797; Q16769; Q16770; Q3KRG6; Q53TR4		Neutrophil degranulation	1	0	2.72501e+07	4.07553e+07	8.46474e+06	2.41715e+07	1.78949e+07	1.83313e+07	3.86037e+07	1.85111e+07	2.9315e+07	1.80737e+07	2.90114e+07	3.12762e+07	7.61589e+07	8.5466e+07	1.31582e+07	2.89787e+07	3.0624e+07	4.00532e+07
FALSE	High	Master Protein	P41218	Myeloid cell nuclear differentiation antigen OS=Homo sapiens OX=9606 GN=MNDA PE=1 SV=1	0	FALSE	112.208	65	29	45	858	29	407	45.8	9.76	204176	927.23	29	24	stress response;signal transduction;other biological processes	non-structural extracellular;cytosol;nucleus;other cytoplasmic organelle;other cell component	nucleic acid binding activity	Pf02758, Pf02760	4332	ENSG00000163563	MNDA	P41218		Neutrophil degranulation	1	0	224720	110983	855854	565501	251082	114661	712792	5.81183e+06	1.58853e+06	2.79793e+06	2.01833e+07	1.11615e+06	1.68989e+06	536299	4.59039e+06	1.57509e+07	2.22252e+06	3.35367e+06
FALSE	High	Master Protein	P50995	Annexin A11 OS=Homo sapiens OX=9606 GN=ANXA11 PE=1 SV=1	0	FALSE	111.764	39	25	29	1881	21	505	54.4	7.65	455116	1839.87	25	20	cell cycle OR cell proliferation;transport;other biological processes	cytosol;cytoskeleton;nucleus;other cytoplasmic organelle;other cell component	other molecular function	Pf00191	311	ENSG00000122359	ANXA11	B4DVE7; hsa:311; P50995			0	2	3.2329e+06	6.86471e+06	3.65663e+06	8.09856e+06	2.5953e+06	4.12725e+06	4.50502e+06	7.56279e+06	423037	1.08157e+06	3.12371e+06	2.33539e+07	6.8006e+06	1.25296e+07	6.46997e+06	1.34785e+07	5.50513e+06	4.38924e+06
FALSE	High	Master Protein	P01871	Immunoglobulin heavy constant mu OS=Homo sapiens OX=9606 GN=IGHM PE=1 SV=5	0	FALSE	110.512	43	23	25	4483	23	474	51.9	6.15	1038140	4907.43	22	19	stress response;signal transduction;other biological processes	non-structural extracellular;plasma membrane;other membranes;other cell component	other molecular function	Pf07654		ENSG00000211899; ENSG00000282657	IGHM	A0A075B6N9; A0A0G2JQL4; P01871; P04220; P20769		Antigen activates B Cell Receptor (BCR) leading to generation of second messengers; Cell surface interactions at the vascular wall; CD22 mediated BCR regulation; Potential therapeutics for SARS	4	0	6.76042e+07	6.35658e+07	1.88798e+07	6.12659e+07	1.54915e+07	1.87623e+07	1.84518e+07	1.33491e+07	1.07186e+08	1.38241e+08	7.38827e+07	4.74804e+07	6.58059e+07	5.53165e+07	9.45476e+06	1.95685e+07	5.86313e+07	1.01814e+08
FALSE	High	Master Protein	P60842	Eukaryotic initiation factor 4A-I OS=Homo sapiens OX=9606 GN=EIF4A1 PE=1 SV=1	0	FALSE	110.014	50	26	35	994	11	406	46.1	5.48	232686	1031.09	25	21	protein metabolism;other metabolic processes	cytosol;translational apparatus;other cell component	nucleic acid binding activity;other molecular function	Pf00270, Pf00271	1973	ENSG00000161960	EIF4A1	B2R6L8; D3DTP9; hsa:1973; J3QLC4; P04765; P60842; Q5U018; Q61516	Translation factors; Fragile X syndrome; Translation inhibitors in chronically activated PDGFRA cells; Interferon type I signaling pathways	L13a-mediated translational silencing of Ceruloplasmin expression; Translation initiation complex formation; Ribosomal scanning and start codon recognition; GTP hydrolysis and joining of the 60S ribosomal subunit; Deadenylation of mRNA; M-decay: degradation of maternal mRNAs by maternally stored factors; ISG15 antiviral mechanism; Z-decay: degradation of maternal mRNAs by zygotically expressed fa…	13	17	2.08884e+06	4.27127e+06	7.55407e+06	5.50947e+06	1.62862e+06	1.51752e+06	1.07638e+06	8.25122e+06	2.39566e+06	1.55518e+06	1.02037e+06	6.79431e+06	1.52622e+06	1.34255e+06	8.33221e+06	1.00431e+07	5.81701e+06	4.13024e+06
FALSE	High	Master Protein	P10153	Non-secretory ribonuclease OS=Homo sapiens OX=9606 GN=RNASE2 PE=1 SV=2	0	FALSE	109.951	29	17	32	5167	17	161	18.3	8.73	1460397	6551.67	16	7	RNA metabolism OR transcription;other metabolic processes;stress response;other biological processes	non-structural extracellular;other cytoplasmic organelle	nucleic acid binding activity;other molecular function	Pf00074	6036	ENSG00000169385	RNASE2	hsa:6036; P10153; Q52M39; Q9H2B7; Q9UCG7		Neutrophil degranulation	1	0	1.22705e+08	3.25977e+07	1.64137e+07	1.87331e+07	1.38932e+07	1.42179e+07	1.51422e+07	4.29432e+06	1.00272e+07	1.3889e+07	1.30249e+07	6.90323e+07	4.16233e+07	2.33408e+07	4.16587e+07	1.1295e+07	2.60383e+07	1.43896e+07
FALSE	High	Master Protein	P19652	Alpha-1-acid glycoprotein 2 OS=Homo sapiens OX=9606 GN=ORM2 PE=1 SV=2	0	FALSE	107.75	59	18	23	11114	11	201	23.6	5.11	3050963	14391.8	16	15	stress response;other biological processes	non-structural extracellular;other cytoplasmic organelle;other cell component		Pf00061	5005	ENSG00000228278	ORM2	B2R5L2; hsa:5005; P19652; Q16571; Q5T538; Q6IB74	Vitamin D receptor pathway	Neutrophil degranulation; Platelet degranulation	3	0	6.10643e+06	6.42533e+06	6.10067e+07	1.44709e+07	4.37141e+07	3.49973e+06	2.34488e+07	1.97793e+06	3.03321e+08	4.29089e+07	5.19383e+07	6.19383e+06	3.83172e+07	9.00184e+06	2.51385e+06	4.36245e+06	1.75985e+07	6.692e+07
FALSE	High	Master Protein	P05090	Apolipoprotein D OS=Homo sapiens OX=9606 GN=APOD PE=1 SV=1	0	FALSE	107.02	44	20	27	7180	20	189	21.3	5.15	2129017	9154.09	20	11	cell organization and biogenesis;other metabolic processes;stress response;transport;developmental processes;other biological processes	non-structural extracellular;cytosol;ER/Golgi;translational apparatus;other cell component	transporter activity;other molecular function	Pf00061	347	ENSG00000189058	APOD	B2R579; D3DNW6; hsa:347; P05090; Q6IBG6		NR1H3 & NR1H2 regulate gene expression linked to cholesterol transport and efflux; Transport of fatty acids	2	0	1.76422e+08	1.94235e+08	5.55873e+07	2.22288e+08	2.66448e+08	1.793e+08	3.10931e+08	1.68642e+08	4.8624e+08	2.72352e+08	1.5573e+08	9.66995e+07	5.38682e+08	2.78212e+08	5.32124e+07	1.47147e+08	3.71964e+08	8.66692e+08
FALSE	High	Master Protein	P35580	Myosin-10 OS=Homo sapiens OX=9606 GN=MYH10 PE=1 SV=3	0	FALSE	106.597	12	29	35	956	2	1976	228.9	5.54	251076	808.08	29	22	cell adhesion;cell cycle OR cell proliferation;cell organization and biogenesis;other biological processes	plasma membrane;other membranes;cytosol;cytoskeleton;other cell component	cytoskeletal activity;nucleic acid binding activity;other molecular function	Pf00063, Pf00612, Pf01576, Pf02736	4628	ENSG00000133026	MYH10	B2RWP9; D3DTS1; F8VTL3; hsa:4628; P35580; Q12989; Q149N3; Q149N4; Q16087; Q4LE45; Q6PK16; Q9BWG0	Regulation of actin cytoskeleton	EPHA-mediated growth cone collapse; RHO GTPases activate CIT; Sema4D induced cell migration and growth-cone collapse; RHO GTPases activate PKNs; RHO GTPases Activate ROCKs; RHO GTPases activate PAKs	7	0			28331.3		250794	600680	40961	50708.2				87820	81641			125710	65364.7	85629.1
FALSE	High	Master Protein	Q6XPR3	Repetin OS=Homo sapiens OX=9606 GN=RPTN PE=1 SV=1	0	FALSE	104.983	40	19	29	105	19	784	90.7	6.92	26483	145.55	18	17		non-structural extracellular;plasma membrane;cytosol	other molecular function	Pf01023	126638	ENSG00000215853	RPTN	B7ZBZ3; hsa:126638; Q6XPR3		Formation of the cornified envelope	1	0	850320	104348	186474	15305.2	259824	261503		91538.8		233051			1.15458e+06		3.05404e+06	158413	47306
FALSE	High	Master Protein	P02649	Apolipoprotein E OS=Homo sapiens OX=9606 GN=APOE PE=1 SV=1	0	FALSE	104.715	63	22	28	1947	22	317	36.1	5.73	494505	1794.33	22	17	cell-cell signaling;cell organization and biogenesis;protein metabolism;other metabolic processes;stress response;transport;developmental processes;signal transduction;other biological processes	non-structural extracellular;extracellular matrix;plasma membrane;other membranes;ER/Golgi;other cytoplasmic organelle;other cell component	signal transduction activity or receptor binding;transporter activity;enzyme regulator activity;cytoskeletal activity;other molecular function	Pf01442	348	ENSG00000130203	APOE	B2RC15; C0JYY5; hsa:348; P02649; Q9P2S4	Vitamin B12 metabolism; Alzheimer's disease and miRNA effects; Apoptosis-related network due to altered Notch3 in ovarian cancer; ApoE and miR-146 in inflammation and atherosclerosis; Statin inhibition of cholesterol production; Familial hyperlipidemia type 3; Alzheimer's disease; Cholesterol metabolism; Fatty acids and lipoproteins transport in hepatocytes; HDAC6 interactions in the central nerv…	Regulation of Insulin-like Growth Factor (IGF) transport and uptake by Insulin-like Growth Factor Binding Proteins (IGFBPs); Post-translational protein phosphorylation; Amyloid fiber formation; Retinoid metabolism and transport; Nuclear signaling by ERBB4; NR1H3 & NR1H2 regulate gene expression linked to cholesterol transport and efflux; Chylomicron clearance; Scavenging by Class A Receptors; Chy…	22	0	3.32193e+07	1.57697e+07	3.84704e+06	1.45576e+07	1.48087e+07	3.87317e+07	2.62438e+07	1.50842e+07	1.03936e+07	1.21161e+07	9.06535e+06	5.74584e+07	1.87932e+07	4.65477e+07	6.53638e+06	8.41598e+06	7.42875e+06	7.78865e+06
FALSE	High	Master Protein	P35221	Catenin alpha-1 OS=Homo sapiens OX=9606 GN=CTNNA1 PE=1 SV=1	0	FALSE	104.627	40	32	41	518	32	906	100	6.29	122225	529.88	31	28	cell adhesion;cell cycle OR cell proliferation;cell organization and biogenesis;stress response;developmental processes;signal transduction;other biological processes	plasma membrane;other membranes;cytosol;cytoskeleton;other cell component	cytoskeletal activity;other molecular function	Pf01044	1495	ENSG00000044115	CTNNA1	hsa:1495; P35221; Q12795; Q8N1C0	Arrhythmogenic right ventricular cardiomyopathy; Apoptosis-related network due to altered Notch3 in ovarian cancer; VEGFA-VEGFR2 signaling; White fat cell differentiation; Endometrial cancer; Mechanoregulation and pathology of YAP/TAZ via Hippo and non-Hippo mechanisms; Hippo-Merlin signaling dysregulation; Pleural mesothelioma	RHO GTPases activate IQGAPs; Myogenesis; VEGFR2 mediated vascular permeability; Adherens junctions interactions; Regulation of CDH11 function; Regulation of CDH19 Expression and Function; CDH11 homotypic and heterotypic interactions	15	0	1.18778e+06	2.52879e+06	2.77545e+06	3.35819e+06	296521	1.42226e+06	1.44427e+06	3.52484e+06	170437	289044	492522	3.49384e+06	1.77503e+06	712880	3.63706e+06	3.92093e+06	2.63523e+06	3.15596e+06
FALSE	High	Master Protein	P00749	Urokinase-type plasminogen activator OS=Homo sapiens OX=9606 GN=PLAU PE=1 SV=3	0	FALSE	104.196	57	23	34	4184	22	431	48.5	8.41	932950	4699.59	16	22	protein metabolism;other metabolic processes;stress response;signal transduction;other biological processes	non-structural extracellular;plasma membrane;other membranes;other cell component	other molecular function	Pf00051, Pf00089	5328	ENSG00000122861	PLAU	B4DPZ2; hsa:5328; P00749; Q15844; Q16618; Q53XS3; Q5SWW9; Q969W6	Osteopontin signaling; Blood clotting cascade; Lung fibrosis; VEGFA-VEGFR2 signaling; Dengue-2 interactions with complement and coagulation cascades; Wnt signaling pathway and pluripotency; lncRNA in canonical Wnt signaling and colorectal cancer; Wnt signaling; ncRNAs involved in Wnt signaling in hepatocellular carcinoma; Endochondral ossification; Endochondral ossification with skeletal dysplasi…	Neutrophil degranulation; Dissolution of Fibrin Clot	16	1	6.94753e+07	2.08149e+07	4.51153e+06	2.54469e+07	1.97395e+07	2.97575e+07	1.79688e+07	6.97385e+06	5.29896e+06	1.17383e+07	6.00331e+06	2.77408e+07	1.54105e+07	1.53288e+07	9.56582e+06	1.42841e+07	1.91292e+07	1.12853e+07
FALSE	High	Master Protein	P01619	Immunoglobulin kappa variable 3-20 OS=Homo sapiens OX=9606 GN=IGKV3-20 PE=1 SV=2	0	FALSE	104.137	67	24	28	7283	9	116	12.5	4.96	1949949	9579.71	24	4	stress response;other biological processes	non-structural extracellular;plasma membrane;other membranes	other molecular function	Pf07686		ENSG00000239951; ENSG00000282402	IGKV3-20	A0A0B4J1Z6; P01619; P01620; P01621; P01622; P01623; P04206; P06311; P18135; P18136		Immunoregulatory interactions between a Lymphoid and a non-Lymphoid cell; Regulation of Complement cascade; Initial triggering of complement; Classical antibody-mediated complement activation; Cell surface interactions at the vascular wall; FCGR activation; Regulation of actin dynamics for phagocytic cup formation; Role of phospholipids in phagocytosis; Scavenging of heme from plasma; Role of LAT…	19	14	7.55541e+07	4.67e+07	2.62466e+07	1.00874e+08	2.83806e+07	1.09103e+07	2.56569e+07	8.42491e+06	1.17283e+08	1.04081e+08	7.70773e+07	3.65064e+07	4.34743e+07	5.05551e+07	2.25609e+07	3.60817e+07	4.79039e+07	8.24737e+07
FALSE	High	Master Protein	Q8NBJ4	Golgi membrane protein 1 OS=Homo sapiens OX=9606 GN=GOLM1 PE=1 SV=1	0	FALSE	102.97	53	27	30	2642	27	401	45.3	4.97	613925	3138.3	24	27	cell organization and biogenesis;other biological processes	plasma membrane;other membranes;ER/Golgi			51280	ENSG00000135052	GOLM1	hsa:51280; Q6IAF4; Q8NBJ4; Q9NRB9		Regulation of Insulin-like Growth Factor (IGF) transport and uptake by Insulin-like Growth Factor Binding Proteins (IGFBPs); Post-translational protein phosphorylation	2	0	1.93528e+07	2.27052e+07	3.14845e+06	1.19236e+07	2.05151e+07	2.31569e+07	1.88785e+07	3.52712e+06	4.1555e+06	2.64285e+06	8.11838e+06	1.58232e+07	3.50219e+07	5.45335e+07	2.65876e+06	3.17511e+06	4.60427e+06	5.40402e+06
FALSE	High	Master Protein	P07195	L-lactate dehydrogenase B chain OS=Homo sapiens OX=9606 GN=LDHB PE=1 SV=2	0	FALSE	102.17	55	22	30	3410	19	334	36.6	6.05	810821	3556.05	22	20	other metabolic processes	other membranes;cytosol;mitochondrion;other cell component	other molecular function	Pf00056, Pf02866	3945	ENSG00000111716	LDHB	hsa:3945; P07195	Clear cell renal cell carcinoma pathways; CCL18 signaling pathway; Glycolysis and gluconeogenesis; Metabolic Epileptic Disorders	Pyruvate metabolism	5	0	1.25184e+07	8.74319e+06	3.83774e+06	1.34043e+07	2.01676e+07	1.77209e+07	2.20864e+07	1.24953e+07	5.15962e+06	4.83674e+06	9.27155e+06	1.75723e+07	1.35382e+07	4.12725e+07	1.33663e+07	1.54624e+07	1.54558e+07	1.10133e+07
FALSE	High	Master Protein	P15586	N-acetylglucosamine-6-sulfatase OS=Homo sapiens OX=9606 GN=GNS PE=1 SV=3	0	FALSE	102.162	34	19	31	3091	19	552	62	8.31	659693	4271.98	19	14	other metabolic processes	non-structural extracellular;other cytoplasmic organelle;other cell component	other molecular function	Pf00884	2799	ENSG00000135677	GNS	B4DYH8; hsa:2799; P15586; Q53F05	Glycosaminoglycan degradation	Neutrophil degranulation; Lysosome Vesicle Biogenesis; Keratan sulfate degradation; MPS IIID - Sanfilippo syndrome D	5	0	2.54414e+07	1.4121e+07	1.02601e+07	1.3906e+07	2.17635e+07	2.20682e+07	1.06113e+07	5.18475e+06	2.2851e+07	1.51358e+07	1.48345e+07	1.8143e+07	2.08198e+07	3.17414e+07	6.07876e+06	6.55212e+06	1.74451e+07	1.36089e+07
FALSE	High	Master Protein	P02042	Hemoglobin subunit delta OS=Homo sapiens OX=9606 GN=HBD PE=1 SV=2	0	FALSE	102.051	80	22	23	2867	5	147	16	8.05	751564	4014.06	22	10	other metabolic processes;transport;other biological processes	cytosol;other cell component	other molecular function	Pf00042	3045	ENSG00000223609	HBD	hsa:3045; P02042; Q3Y5H3; Q8WXT7	VEGFA-VEGFR2 signaling	Factors involved in megakaryocyte development and platelet production	2	0	441806	42210.3	117473	91879.3	65971.8	20828	32548	54561.4		7.6072e+06	234355	32711	241196	4.76639e+06	18871.9	10073	90396.6	388239
FALSE	High	Master Protein	Q9UIV8	Serpin B13 OS=Homo sapiens OX=9606 GN=SERPINB13 PE=1 SV=2	0	FALSE	101.991	54	21	27	2606	21	391	44.2	5.71	649449	2118.18	21	20	other biological processes	non-structural extracellular;cytosol;nucleus;other cytoplasmic organelle;other cell component	enzyme regulator activity;other molecular function	Pf00079	5275	ENSG00000197641	SERPINB13	A8K2Q8; Q3MII2; Q9HCX1; Q9UBW1; Q9UIV8; Q9UKG0		RUNX1 regulates transcription of genes involved in differentiation of keratinocytes	1	0	5.19531e+06	7.25622e+06	1.46477e+07	8.13767e+06	218242	584227	1.99334e+06	1.44433e+07	1.57625e+06	1.27431e+06	2.57804e+06	8.27619e+06	8.92316e+06	2.37527e+06	2.21111e+07	1.35607e+07	1.33584e+07	7.63706e+06
FALSE	High	Master Protein	O43490	Prominin-1 OS=Homo sapiens OX=9606 GN=PROM1 PE=1 SV=1	0	FALSE	101.708	40	29	35	1043	29	865	97.1	7.27	220736	1114.44	29	26	developmental processes;other biological processes	non-structural extracellular;plasma membrane;other membranes;ER/Golgi;other cell component	cytoskeletal activity;other molecular function	Pf05478	8842	ENSG00000007062	PROM1	hsa:8842; O43490; Q6SV49; Q6SV50; Q6SV51; Q6SV52; Q6SV53; Q96EN6	Extracellular vesicle-mediated signaling in recipient cells; HDAC6 interactions in the central nervous system		2	0	2.86131e+06	6.02107e+06	294188	2.06701e+06	5.47212e+06	6.16628e+06	6.3102e+06	4.11985e+06	1.46514e+06	449960	6.47031e+06	1.13112e+07	760508	1.7892e+07	1.92643e+06	2.94145e+06	2.17512e+06	1.46617e+06
FALSE	High	Master Protein	P31151	Protein S100-A7 OS=Homo sapiens OX=9606 GN=S100A7 PE=1 SV=4	0	FALSE	101.376	84	16	23	2499	5	101	11.5	6.77	709715	2185.09	15	9	stress response;developmental processes;other biological processes	non-structural extracellular;cytosol;ER/Golgi;nucleus;other cytoplasmic organelle;other cell component	signal transduction activity or receptor binding;other molecular function	Pf01023	6278	ENSG00000143556	S100A7	hsa:6278; P31151; Q5SY67; Q6FGE3; Q9H1E2		Neutrophil degranulation; Metal sequestration by antimicrobial proteins	2	13	3.9807e+06	2.4937e+06	1.0337e+08	1.47388e+07	1.23816e+06	2.33479e+06	1.65213e+06	4.68639e+06	3.10681e+06	749356	4.28854e+06	8.19113e+06	5.15836e+07	659147	1.67193e+07	5.66901e+06	2.38159e+06	1.51699e+06
FALSE	High	Master Protein	P25705	ATP synthase subunit alpha, mitochondrial OS=Homo sapiens OX=9606 GN=ATP5F1A PE=1 SV=1	0	FALSE	101.01	38	20	28	1491	20	553	59.7	9.13	334860	1738.94	20	20	other metabolic processes;transport;other biological processes	plasma membrane;other membranes;mitochondrion;other cell component	signal transduction activity or receptor binding;transporter activity;other molecular function	Pf00006, Pf00306, Pf02874	498	ENSG00000152234	ATP5F1A	A8K092; B4DY56; hsa:498; K7ENP3; P25705; Q53XX6; Q8IXV2; Q96FB4; Q96HW2; Q96IR6; Q9BTV8	Electron transport chain: OXPHOS system in mitochondria; 7q11.23 copy number variation syndrome; Oxidative phosphorylation	Mitochondrial protein import; Mitochondrial protein degradation; Cristae formation; Formation of ATP by chemiosmotic coupling	7	0	3.46983e+06	8.75033e+06	6.93693e+06	8.51453e+06	6.23525e+06	1.03383e+07	9.3033e+06	1.20853e+07	2.95241e+06	4.85546e+06	2.87936e+06	1.2856e+07	2.4913e+07	1.56933e+06	6.09627e+06	1.20152e+07	1.21607e+07	4.2477e+07
FALSE	High	Master Protein	Q14697	Neutral alpha-glucosidase AB OS=Homo sapiens OX=9606 GN=GANAB PE=1 SV=3	0	FALSE	100.535	26	26	29	849	26	944	106.8	6.14	243401	495.95	26	23	protein metabolism;other metabolic processes	ER/Golgi;other cell component	other molecular function	Pf01055, Pf13802, Pf21365	23193	ENSG00000089597	GANAB	A6NC20; hsa:23193; Q14697; Q8WTS9; Q9P0X0	N-glycan biosynthesis	Maturation of spike protein; Calnexin/calreticulin cycle; Maturation of spike protein	5	0	2.97903e+06	3.18886e+06	1.4693e+06	2.36054e+06	3.15223e+06	3.60912e+06	2.55861e+06	4.521e+06	658507	786185	1.11959e+06	4.91297e+06	2.58404e+06	4.15005e+06	2.49127e+06	4.54187e+06	3.10512e+06	3.69813e+06
FALSE	High	Master Protein	Q14515	SPARC-like protein 1 OS=Homo sapiens OX=9606 GN=SPARCL1 PE=1 SV=2	0	FALSE	100.515	55	25	30	967	25	664	75.2	4.81	213076	1034.14	21	25	cell adhesion;cell organization and biogenesis;signal transduction;other biological processes	extracellular matrix;ER/Golgi;other cell component	other molecular function	Pf07648, Pf09289, Pf10591	8404	ENSG00000152583	SPARCL1	B4E2Z0; E7ESU2; hsa:8404; Q14515; Q14800		Regulation of Insulin-like Growth Factor (IGF) transport and uptake by Insulin-like Growth Factor Binding Proteins (IGFBPs); Post-translational protein phosphorylation	2	0	4.73476e+06	1.0109e+07	2.08617e+06	7.68922e+06	7.36503e+06	7.30716e+06	5.66107e+06	1.35031e+06	1.7954e+07	4.56954e+06	1.28547e+06	5.66514e+06	1.49623e+07	1.67575e+07	538359	489784	1.80724e+06	1.27366e+07
FALSE	High	Master Protein	Q07065	Cytoskeleton-associated protein 4 OS=Homo sapiens OX=9606 GN=CKAP4 PE=1 SV=2	0	FALSE	100.423	46	27	33	604	27	602	66	5.92	137956	705.26	27	25		plasma membrane;other membranes;cytoskeleton;ER/Golgi;other cytoplasmic organelle;other cell component			10970	ENSG00000136026	CKAP4	hsa:10970; Q07065; Q504S5; Q53ES6		Neutrophil degranulation; RND2 GTPase cycle; Regulation of Insulin-like Growth Factor (IGF) transport and uptake by Insulin-like Growth Factor Binding Proteins (IGFBPs); Post-translational protein phosphorylation; RND3 GTPase cycle; Surfactant metabolism	6	0	329299	979613	1.92288e+06	1.0054e+06	111784	28408.5	15306	2.0974e+06	372922	96209.8	110371	1.0905e+06	2.04198e+06	432976	3.25588e+06	2.80255e+06	2.22846e+06	1.51266e+06
FALSE	High	Master Protein	P01877	Immunoglobulin heavy constant alpha 2 OS=Homo sapiens OX=9606 GN=IGHA2 PE=1 SV=5	0	FALSE	99.808	47	23	30	5217	5	391	42.3	5.63	1525760	6347.62	23	13	stress response;signal transduction;other biological processes	non-structural extracellular;plasma membrane;other membranes;other cell component	other molecular function	Pf00047, Pf07654		ENSG00000211890	IGHA2	A0A075B6N7; A0A286YEY5; P01877	Inflammatory response pathway	Cell surface interactions at the vascular wall; Scavenging of heme from plasma	3	0	2.79922e+06	3.18627e+06	1.85163e+06	2.0383e+06	2.79566e+06	1.17487e+07	2.67993e+06	4.38381e+06	436011	1.47112e+06	3.90405e+06	2.53871e+06		1.85306e+06	1.34195e+06	968729	2.43805e+06	3.15211e+06
FALSE	High	Master Protein	P00739	Haptoglobin-related protein OS=Homo sapiens OX=9606 GN=HPR PE=2 SV=2	0	FALSE	107.45	38	25	26	2902	1	348	39	7.09	724902	3394.45	25	16		non-structural extracellular	other molecular function	Pf00089	3250	ENSG00000261701	HPR	hsa:3250; P00739; Q7LE20; Q92658; Q92659; Q9ULB0		Scavenging of heme from plasma	1	0
FALSE	High	Master Protein	P35222	Catenin beta-1 OS=Homo sapiens OX=9606 GN=CTNNB1 PE=1 SV=1	0	FALSE	99.742	29	19	22	1506	12	781	85.4	5.86	447028	1295.43	18	19	cell adhesion;cell-cell signaling;cell cycle OR cell proliferation;cell organization and biogenesis;protein metabolism;RNA metabolism OR transcription;other metabolic processes;transport;developmental processes;signal transduction;other biological processes	plasma membrane;other membranes;cytosol;cytoskeleton;nucleus;other cell component	signal transduction activity or receptor binding;other molecular function	Pf00514	1499	ENSG00000168036	CTNNB1	A8K1L7; hsa:1499; P35222; Q8NEW9; Q8NI94; Q9H391	Androgen receptor signaling pathway; MicroRNAs in cardiomyocyte hypertrophy; Heart development; TNF-related weak inducer of apoptosis (TWEAK) signaling pathway; Alzheimer's disease and miRNA effects; Neural crest differentiation; Arrhythmogenic right ventricular cardiomyopathy; Pathogenic Escherichia coli infection; Corticotropin-releasing hormone signaling pathway; Adipogenesis; Gastric cancer n…	Somitogenesis; RHO GTPases activate IQGAPs; Formation of paraxial mesoderm; Synthesis, secretion, and inactivation of Glucagon-like Peptide-1 (GLP-1); Formation of axial mesoderm; Deactivation of the beta-catenin transactivating complex; Myogenesis; Transcriptional Regulation by VENTX; Ca2+ pathway; Disassembly of the destruction complex and recruitment of AXIN to the membrane; Beta-catenin phosp…	103	1	760165	3.14676e+06	1.14455e+06	1.51239e+06	731158	924132	4.02639e+06	1.93291e+06	626650	209134	257210	1.22312e+06	2.04876e+07	1.44416e+06	1.51334e+06	1.89959e+06	1.47656e+06	2.66508e+06
FALSE	High	Master Protein	Q14134	Tripartite motif-containing protein 29 OS=Homo sapiens OX=9606 GN=TRIM29 PE=1 SV=2	0	FALSE	98.763	45	29	32	894	29	588	65.8	7.15	212308	861.41	27	26	stress response;other biological processes	other cytoplasmic organelle	other molecular function	Pf00643	23650	ENSG00000137699	TRIM29	hsa:23650; Q14134; Q96AA9; Q9BZY7	Hematopoietic stem cell differentiation	Interferon gamma signaling	2	0	2.04497e+06	6.79593e+06	1.17696e+07	7.21342e+06	312823	730338	1.14464e+06	1.01271e+07	233176	1.05004e+06	569413	4.90274e+06	1.28358e+07	1.94142e+06	1.34757e+07	9.80604e+06	4.79823e+06	7.17639e+06
FALSE	High	Master Protein	P22626	Heterogeneous nuclear ribonucleoproteins A2/B1 OS=Homo sapiens OX=9606 GN=HNRNPA2B1 PE=1 SV=2	0	FALSE	98.32	62	22	28	1034	19	353	37.4	8.95	241110	936.85	22	20	cell organization and biogenesis;RNA metabolism OR transcription;other metabolic processes;transport;other biological processes	non-structural extracellular;nucleus;other cell component	nucleic acid binding activity;other molecular function	Pf00076, Pf11627	3181	ENSG00000122566	HNRNPA2B1	A0A024RA27; A0A024RA61; A8K064; hsa:3181; P22626; P22627; Q9UC98; Q9UDJ2	mRNA processing	Gene and protein expression by JAK-STAT signaling after Interleukin-12 stimulation; mRNA Splicing - Major Pathway; Processing of Capped Intron-Containing Pre-mRNA	4	3	2.21183e+06	3.48359e+06	5.3361e+06	3.4302e+06	1.07354e+06	3.12789e+06	2.13748e+06	8.29656e+06	66681.4	1.04453e+06	5.29443e+06	5.0519e+06	3.52746e+06	1.04739e+06	4.3813e+06	7.72914e+06	3.0024e+06	5.89916e+06
FALSE	High	Master Protein	P12429	Annexin A3 OS=Homo sapiens OX=9606 GN=ANXA3 PE=1 SV=3	0	FALSE	98.044	65	24	26	1669	24	323	36.4	5.92	395295	2143.36	24	23	stress response;transport;developmental processes;other biological processes	plasma membrane;other membranes;other cell component	enzyme regulator activity;other molecular function	Pf00191	306	ENSG00000138772	ANXA3	B2R9W6; hsa:306; P12429; Q6LET2	Prostaglandin synthesis and regulation		1	0	1.49913e+06	1.64876e+06	1.80602e+06	930941	77040.7	359652	895280	1.4128e+07	151746	530984	2.97858e+07	4.95128e+06	2.86512e+06	636496	1.12531e+07	1.26294e+07	8.30861e+06	3.68117e+06
FALSE	High	Master Protein	P35749	Myosin-11 OS=Homo sapiens OX=9606 GN=MYH11 PE=1 SV=3	0	FALSE	104.906	10	25	30	901	1	1972	227.2	5.5	231903	926.58	25	20	cell organization and biogenesis;developmental processes;other biological processes	cytosol;cytoskeleton;other cell component	cytoskeletal activity;other molecular function	Pf00063, Pf01576, Pf02736	4629	ENSG00000133392; ENSG00000276480	MYH11	D2JYH7; hsa:4629; O00396; O94944; P35749; P78422; Q3MIV8; Q3MNF0; Q3MNF1	VEGFA-VEGFR2 signaling	RHO GTPases activate CIT; EPHA-mediated growth cone collapse; Sema4D induced cell migration and growth-cone collapse; Smooth Muscle Contraction; RHO GTPases activate PKNs; RHO GTPases Activate ROCKs; RHO GTPases activate PAKs	8	0								21460									80491.7
FALSE	High	Master Protein	P48735	Isocitrate dehydrogenase [NADP], mitochondrial OS=Homo sapiens OX=9606 GN=IDH2 PE=1 SV=2	0	FALSE	97.892	46	22	29	1097	20	452	50.9	8.69	261120	976.93	22	19	other metabolic processes	cytosol;mitochondrion;other cytoplasmic organelle	other molecular function	Pf00180	3418	ENSG00000182054	IDH2	B2R6L6; B4DFL2; hsa:3418; P48735; Q96GT3	VEGFA-VEGFR2 signaling; Metabolic reprogramming in colon cancer; Cerebral organic acidurias, including diseases; TCA cycle (aka Krebs or citric acid cycle)	Transcriptional activation of mitochondrial biogenesis; Citric acid cycle (TCA cycle); Mitochondrial protein degradation	7	2	1.56674e+06	1.3233e+06	7.2169e+06	5.48593e+06	4.18986e+06	5.66031e+06	3.54943e+06	5.63734e+06	483773	1.16874e+06	1.8376e+06	8.28996e+06	1.44097e+06	2.19122e+06	2.62192e+06	5.78592e+06	3.46318e+06	4.58522e+06
FALSE	High	Master Protein	P60174	Triosephosphate isomerase OS=Homo sapiens OX=9606 GN=TPI1 PE=1 SV=4	0	FALSE	97.413	89	21	23	2316	21	249	26.7	6.9	566566	3037.69	21	19	other metabolic processes	cytosol	other molecular function	Pf00121	7167	ENSG00000111669	TPI1	B7Z5D8; D3DUS9; hsa:7167; P00938; P60174; Q6FHP9; Q6IS07; Q8WWD0; Q96AG5	Fatty acid beta-oxidation; Cori cycle; HIF1A and PPARG regulation of glycolysis; Clear cell renal cell carcinoma pathways; Aerobic glycolysis; Disorders of fructose metabolism; Glycolysis and gluconeogenesis; Metabolic Epileptic Disorders	Glycolysis; Gluconeogenesis	10	0	1.3317e+07	1.69292e+07	1.08337e+07	1.21016e+07	9.30954e+06	9.01087e+06	1.05683e+07	2.61545e+07	1.83601e+06	4.15817e+06	9.6279e+06	1.79471e+07	1.95135e+07	8.15961e+06	3.01857e+07	2.32078e+07	1.55958e+07	1.12812e+07
FALSE	High	Master Protein	P16444	Dipeptidase 1 OS=Homo sapiens OX=9606 GN=DPEP1 PE=1 SV=3	0	FALSE	96.5	40	18	27	3306	18	411	45.6	6.15	735999	3571.37	17	17	protein metabolism;other metabolic processes;stress response;other biological processes	non-structural extracellular;plasma membrane;other membranes;nucleus;other cell component	enzyme regulator activity;other molecular function	Pf01244	1800	ENSG00000015413	DPEP1	D3DX80; hsa:1800; P16444; Q96AK2	Eicosanoid metabolism via lipooxygenases (LOX); Leukotriene metabolic pathway; Omega-6-fatty acids in senescence	Aflatoxin activation and detoxification; Synthesis of Leukotrienes (LT) and Eoxins (EX); LTC4-CYSLTR mediated IL4 production	6	0	1.71729e+07	1.27954e+07	4.53123e+06	2.08046e+07	6.24406e+06	3.26665e+07	2.52975e+07	2.54411e+07	4.28086e+06	9.71332e+06	5.87654e+06	3.35502e+07	4.65049e+06	4.82813e+07	7.39184e+06	7.2135e+06	8.34647e+06	4.83623e+06
FALSE	High	Master Protein	P02750	Leucine-rich alpha-2-glycoprotein OS=Homo sapiens OX=9606 GN=LRG1 PE=1 SV=2	0	FALSE	96.412	52	20	26	2086	20	347	38.2	6.95	510245	2355.38	19	15	cell adhesion;stress response;other biological processes	non-structural extracellular;other membranes;other cell component	signal transduction activity or receptor binding	Pf13855	116844	ENSG00000171236	LRG1	hsa:116844; P02750; Q8N4F5; Q96QZ4	Network map of SARS-CoV-2 signaling pathway	Neutrophil degranulation	2	0	2.04035e+07	1.60807e+07	1.312e+07	5.09718e+06	2.24508e+07	858818	7.39169e+06	1.86885e+06	1.67087e+08	4.18797e+07	1.22767e+07	6.4842e+06	2.50374e+07	4.76877e+06	4.6859e+06	4.40729e+06	2.29344e+07	7.1248e+07
FALSE	High	Master Protein	P11117	Lysosomal acid phosphatase OS=Homo sapiens OX=9606 GN=ACP2 PE=1 SV=3	0	FALSE	96.299	42	18	32	4743	18	423	48.3	6.74	1106962	5120.92	15	16	cell organization and biogenesis;other metabolic processes	other membranes;other cytoplasmic organelle	other molecular function	Pf00328	53	ENSG00000134575	ACP2	E9PCI1; hsa:53; P11117; Q561W5; Q9BTU7			0	0	2.46541e+07	1.44662e+07	3.74765e+06	2.697e+06	4.91036e+07	1.3935e+07	2.50751e+07	6.00348e+06	4.04047e+06	3.57506e+06	1.81383e+07	3.55846e+07	1.25382e+07	4.80226e+07	9.54651e+06	3.49196e+06	1.09273e+07	2.1955e+06
FALSE	High	Master Protein	Q6UXB8	Peptidase inhibitor 16 OS=Homo sapiens OX=9606 GN=PI16 PE=1 SV=1	0	FALSE	96.073	28	14	25	1821	14	463	49.4	5.39	276479	2853.42	12	12	other biological processes	non-structural extracellular	enzyme regulator activity	Pf00188	221476	ENSG00000164530	PI16	hsa:221476; Q6UXB8; Q6ZVG9; Q8IYL8; Q8NBK0; Q8TCB8			0	0	7.01126e+06	5.91151e+06	1.54957e+07	7.91838e+06	5.82012e+06	1.06528e+06	2.58628e+06	766924	8.73215e+07	4.55075e+07	1.25775e+07	4.29087e+06	2.09623e+07	5.96007e+06	715669	1.93306e+06	1.38554e+07	2.14508e+07
FALSE	High	Master Protein	O00468	Agrin OS=Homo sapiens OX=9606 GN=AGRN PE=1 SV=6	0	FALSE	95.629	18	30	31	945	30	2068	217.2	6.39	204309	993.89	30	30	cell-cell signaling;cell organization and biogenesis;developmental processes;signal transduction;other biological processes	non-structural extracellular;extracellular matrix;plasma membrane;other membranes;ER/Golgi;other cytoplasmic organelle;other cell component	cytoskeletal activity;other molecular function	Pf00008, Pf00050, Pf00053, Pf00054, Pf01390, Pf03146, Pf07648	375790	ENSG00000188157	AGRN	hsa:375790; O00468; Q5SVA1; Q5SVA2; Q60FE1; Q7KYS8; Q8N4J5; Q96IC1; Q9BTD4	Primary focal segmental glomerulosclerosis (FSGS); Splicing factor NOVA regulated synaptic proteins; GDNF signaling; Neurogenesis regulation in the olfactory epithelium; 1p36 copy number variation syndrome	RSV-host interactions; Integrin cell surface interactions; ECM proteoglycans; NCAM1 interactions; Respiratory syncytial virus (RSV) attachment and entry; A tetrasaccharide linker sequence is required for GAG synthesis; HS-GAG biosynthesis; HS-GAG degradation; Non-integrin membrane-ECM interactions; Defective B4GALT7 causes EDS, progeroid type; Defective B3GAT3 causes JDSSDHD; Defective EXT2 cause…	21	0	7.35731e+06	6.12352e+06	1.2144e+06	5.36224e+06	5.25217e+06	6.19992e+06	1.79588e+06	2.27475e+06	1.3602e+07	9.99557e+06	1.1128e+06	4.48387e+06	2.04588e+06	2.56648e+06	925917	3.28625e+06	2.57041e+06	5.30579e+06
FALSE	High	Master Protein	P08236	Beta-glucuronidase OS=Homo sapiens OX=9606 GN=GUSB PE=1 SV=2	0	FALSE	94.986	37	25	32	2362	24	651	74.7	7.02	651814	1773.85	23	18	protein metabolism;other metabolic processes	non-structural extracellular;other cytoplasmic organelle;other cell component	signal transduction activity or receptor binding;other molecular function	Pf00703, Pf02836, Pf02837	2990	ENSG00000169919	GUSB	B4E1F6; E9PCV0; hsa:2990; P08236; Q549U0; Q96CL9	Glycosaminoglycan degradation	Neutrophil degranulation; HS-GAG degradation; Hyaluronan uptake and degradation; MPS VII - Sly syndrome	5	1	2.05737e+07	3.35177e+06	6.0996e+06	2.15476e+06	1.44145e+07	7.2258e+06	1.85417e+07	7.00015e+06	7.11756e+06	1.29597e+07	4.69568e+06	9.63802e+06	5.89084e+06	1.07825e+07	9.05563e+06	4.40048e+06	9.65538e+06	2.99748e+06
FALSE	High	Master Protein	P27348	14-3-3 protein theta OS=Homo sapiens OX=9606 GN=YWHAQ PE=1 SV=1	0	FALSE	94.702	56	18	25	2395	10	245	27.7	4.78	666690	2617.08	18	16	signal transduction;other biological processes	cytosol;other cell component	other molecular function	Pf00244	10971	ENSG00000134308	YWHAQ	D6W4Z5; hsa:10971; P27348; Q567U5; Q5TZU8; Q9UP48	Cell cycle; Pathogenic Escherichia coli infection; Primary focal segmental glomerulosclerosis (FSGS); IL-3 signaling pathway; Myometrial relaxation and contraction pathways; Mechanoregulation and pathology of YAP/TAZ via Hippo and non-Hippo mechanisms; Leukocyte-intrinsic Hippo pathway functions; Hepatitis B infection; Opioid receptor pathways; Calcium regulation in cardiac cells; Sudden infant d…	Translocation of SLC2A4 (GLUT4) to the plasma membrane; Regulation of localization of FOXO transcription factors; TP53 Regulates Metabolic Genes; Chk1/Chk2(Cds1) mediated inactivation of Cyclin B:Cdk1 complex; RHO GTPases activate PKNs; SARS-CoV-1 targets host intracellular signalling and regulatory pathways; SARS-CoV-2 targets host intracellular signalling and regulatory pathways; Activation of …	19	0	725897	888987	1.60293e+06	554648		339103	479140	884067		75856.7	538526	981821		397451	1.44232e+06	1.18164e+06	878200	728159
FALSE	High	Master Protein	P57053	Histone H2B type F-S OS=Homo sapiens OX=9606 GN=H2BC12L PE=1 SV=2	0	FALSE	94.625	65	14	22	3764	4	126	13.9	10.37	1022758	3886.94	14	9	stress response	non-structural extracellular;cytosol;nucleus;other cell component	nucleic acid binding activity;other molecular function	Pf00125	102724334	ENSG00000234289	H2BC12L	A0AVF9; hsa:102724334; P57053; Q5R2W0		Assembly of the ORC complex at the origin of replication; Estrogen-dependent gene expression; Amyloid fiber formation; RUNX1 regulates transcription of genes involved in differentiation of HSCs; Recruitment and ATM-mediated phosphorylation of repair and signaling proteins at DNA double strand breaks; Oxidative Stress Induced Senescence; Senescence-Associated Secretory Phenotype (SASP); Processing…	39	15	1.58516e+07	5.1735e+07	8.41457e+07	2.78512e+07	8.76957e+06	1.8687e+07	3.14923e+07	1.89033e+08	6.70799e+06	1.24837e+07	3.46339e+08	7.96417e+07	4.67144e+07	6.39255e+06	8.75546e+07	2.24541e+08	2.21231e+08	8.84815e+07
FALSE	High	Master Protein	P36952	Serpin B5 OS=Homo sapiens OX=9606 GN=SERPINB5 PE=1 SV=2	0	FALSE	94.443	62	22	30	1425	22	375	42.1	6.05	342775	1675.23	22	16	cell organization and biogenesis;developmental processes;other biological processes	non-structural extracellular;plasma membrane;cytosol;other cell component	enzyme regulator activity	Pf00079	5268	ENSG00000206075	SERPINB5	B2R6Y4; hsa:5268; P36952; Q6N0B4; Q8WW89	p53 transcriptional gene network		1	0	1.8213e+06	5.8479e+06	5.19623e+06	4.59103e+06	470873	292571	1.05596e+06	1.05661e+07	685442	906422	1.33378e+06	4.1019e+06	5.93093e+06	525521	1.55496e+07	1.07045e+07	4.28808e+06	6.47731e+06
FALSE	High	Master Protein	P52272	Heterogeneous nuclear ribonucleoprotein M OS=Homo sapiens OX=9606 GN=HNRNPM PE=1 SV=3	0	FALSE	94.39	43	29	36	447	29	730	77.5	8.7	104914	436.15	29	27	RNA metabolism OR transcription;other metabolic processes	nucleus;other cell component	nucleic acid binding activity;other molecular function	Pf00076, Pf11532	4670	ENSG00000099783	HNRNPM	hsa:4670; P52272; Q15584; Q8WZ44; Q96H56; Q9BWL9; Q9Y492	mRNA processing	mRNA Splicing - Major Pathway; FGFR2 alternative splicing; Processing of Capped Intron-Containing Pre-mRNA	4	0	855712	2.39186e+06	3.30314e+06	1.97937e+06	164367	1.13387e+06	884327	5.23978e+06	445318	1.30588e+06	818421	3.2704e+06	3.13151e+06	557227	4.78941e+06	6.38388e+06	3.64785e+06	3.82075e+06
FALSE	High	Master Protein	O75083	WD repeat-containing protein 1 OS=Homo sapiens OX=9606 GN=WDR1 PE=1 SV=4	0	FALSE	94.236	44	27	28	1563	27	606	66.2	6.65	393575	1358.9	27	21	cell organization and biogenesis;other biological processes	non-structural extracellular;plasma membrane;other membranes;cytosol;cytoskeleton;other cell component	cytoskeletal activity	Pf00400	9948	ENSG00000071127	WDR1	A8K6E9; A8MPU4; hsa:9948; O75083; O75313; Q8N6E5; Q9UG05; Q9UG78; Q9UQE0	Hypertrophy model	Platelet degranulation	2	0	1.98765e+06	4.73316e+06	3.44678e+06	3.72924e+06	1.22479e+06	2.41895e+06	3.31398e+06	6.01631e+06	166972	1.63903e+06	5.39853e+06	4.75702e+06	4.19069e+06	3.35216e+06	7.48249e+06	1.3027e+07	5.19444e+06	6.28606e+06
FALSE	High	Master Protein	P52566	Rho GDP-dissociation inhibitor 2 OS=Homo sapiens OX=9606 GN=ARHGDIB PE=1 SV=3	0	FALSE	94.009	79	19	23	1128	19	201	23	5.21	266963	1339.77	19	15	signal transduction;other biological processes	other membranes;cytosol;cytoskeleton;other cell component	enzyme regulator activity;other molecular function	Pf02115	397	ENSG00000111348	ARHGDIB	B5BU79; hsa:397; P52566	Fas ligand pathway and stress induction of heat shock proteins; Vasopressin-regulated water reabsorption; G13 signaling pathway	RHOA GTPase cycle; CDC42 GTPase cycle; RAC1 GTPase cycle; RHOG GTPase cycle; RAC3 GTPase cycle; RHOH GTPase cycle	9	0	153796	969922	2.3708e+06	1.07219e+06	423388	846693	1.67789e+06	7.08836e+06	195392	577347	8.82546e+07	3.86251e+06	1.44074e+06	1.11271e+06	5.94341e+06	2.16834e+07	7.28265e+06	5.76647e+06
FALSE	High	Master Protein	P31146	Coronin-1A OS=Homo sapiens OX=9606 GN=CORO1A PE=1 SV=4	0	FALSE	93.92	48	25	26	940	23	461	51	6.68	250524	1061.53	25	21	cell adhesion;cell cycle OR cell proliferation;cell organization and biogenesis;stress response;transport;signal transduction;other biological processes	plasma membrane;other membranes;cytosol;cytoskeleton;other cytoplasmic organelle;other cell component	cytoskeletal activity;other molecular function	Pf00400, Pf08953, Pf08954, Pf16300	11151	ENSG00000102879	CORO1A	B2RBL1; hsa:11151; P31146; Q2YD73	16p11.2 proximal deletion syndrome	Prevention of phagosomal-lysosomal fusion	2	2	176002	559714	3.31122e+06	1.75037e+06	1.15191e+06	206030	5.53305e+06	1.22477e+07	564496	676409	3.64545e+07	4.08458e+06	2.16109e+06	359879	5.63556e+06	2.8608e+07	1.11164e+07	1.08751e+07
FALSE	High	Master Protein	Q9H6S3	Epidermal growth factor receptor kinase substrate 8-like protein 2 OS=Homo sapiens OX=9606 GN=EPS8L2 PE=1 SV=2	0	FALSE	93.883	44	28	34	1363	28	715	80.6	6.84	312827	1435.89	28	27	signal transduction;other biological processes	plasma membrane;other membranes;cytosol;cytoskeleton;other cell component	cytoskeletal activity	Pf00018, Pf08416, Pf18016	64787	ENSG00000177106	EPS8L2	B3KSX1; B7ZKL3; hsa:64787; Q53GM8; Q8WYW7; Q96K06; Q9H6K9; Q9H6S3		Sensory processing of sound by inner hair cells of the cochlea; Sensory processing of sound by outer hair cells of the cochlea	2	0	2.50713e+06	4.71127e+06	1.64654e+06	3.90448e+06	3.92402e+06	3.37483e+06	3.19665e+06	5.85138e+06	91862.4	546855	2.18127e+06	7.32651e+06	3.77965e+06	8.69629e+06	5.90058e+06	5.71657e+06	4.7042e+06	2.85803e+06
FALSE	High	Master Protein	P80188	Neutrophil gelatinase-associated lipocalin OS=Homo sapiens OX=9606 GN=LCN2 PE=1 SV=2	0	FALSE	92.718	73	20	30	2987	20	198	22.6	8.91	735954	3048.55	19	10	stress response;transport;other biological processes	non-structural extracellular;other cell component	other molecular function	Pf00061	3934	ENSG00000148346	LCN2	A6NII8; B4DWV4; B7ZAA2; hsa:3934; P30150; P80188; Q5SYV9; Q5SYW0; Q6FGL5; Q92683	miRNA role in immune response in sepsis; Ciliary landscape	Neutrophil degranulation; Interleukin-4 and Interleukin-13 signaling; Iron uptake and transport; Metal sequestration by antimicrobial proteins	6	0	5.42111e+06	1.73814e+07	1.81981e+07	1.17185e+07	2.34458e+06	2.39268e+07	6.0388e+06	3.63777e+07	9.11377e+06	1.19432e+07	3.47541e+07	8.71816e+06	6.05765e+06	6.41406e+06	5.51208e+07	3.33585e+07	2.17407e+07	8.76177e+06
FALSE	High	Master Protein	P20810	Calpastatin OS=Homo sapiens OX=9606 GN=CAST PE=1 SV=4	0	FALSE	92.581	38	22	28	381	22	708	76.5	5.07	93936	345.25	21	19	cell organization and biogenesis;other biological processes	other membranes;cytosol;ER/Golgi;other cell component	enzyme regulator activity	Pf00748	831	ENSG00000153113	CAST	B7Z468; G5E946; G5E9D3; hsa:831; O95360; P20810; Q05DE8; Q7Z4K0; Q96D08; Q9H1Z5		Degradation of the extracellular matrix; Deregulated CDK5 triggers multiple neurodegenerative pathways in Alzheimer's disease models	2	0	1.48881e+06	3.04785e+06	1.24205e+06	1.35898e+06	47824.2	325108	98542.7	1.25053e+06	25460.6	228749	867288	3.15893e+06	5.12201e+06	1.40423e+06	3.18218e+06	858604	1.72501e+06	1.69497e+06
FALSE	High	Master Protein	Q8WVV4	Protein POF1B OS=Homo sapiens OX=9606 GN=POF1B PE=1 SV=3	0	FALSE	91.925	46	24	27	745	24	589	68	6.32	167266	776.38	23	24	cell organization and biogenesis;other biological processes	cytoskeleton;other cell component	cytoskeletal activity		79983	ENSG00000124429	POF1B	A8K2U5; hsa:79983; Q5H9E9; Q5H9F0; Q8NG12; Q8WVV4; Q9H5Y2; Q9H738; Q9H744			0	0	711715	536121	2.97271e+06	822964	71283	225515	565801	1.35398e+06	185318	113722	524988	1.81484e+06	310771	172928	6.06185e+06	3.81172e+06	1.76312e+06	1.44756e+06
FALSE	High	Master Protein	O00560	Syntenin-1 OS=Homo sapiens OX=9606 GN=SDCBP PE=1 SV=1	0	FALSE	91.721	65	19	39	1015	18	298	32.4	7.53	274160	1030.79	18	8	cell-cell signaling;cell organization and biogenesis;protein metabolism;developmental processes;signal transduction;other biological processes	non-structural extracellular;plasma membrane;other membranes;cytosol;cytoskeleton;ER/Golgi;nucleus;other cytoplasmic organelle;other cell component	signal transduction activity or receptor binding;other molecular function	Pf00595	6386	ENSG00000137575	SDCBP	B2R5Q7; B4DUH3; B7ZLN2; O00173; O00560; O43391; Q14CP2	Ectoderm differentiation; Ectoderm differentiation; VEGFA-VEGFR2 signaling; 11p11.2 copy number variation syndrome	Neutrophil degranulation; Ephrin signaling; Neurofascin interactions; Regulation of necroptotic cell death	9	1	7.00555e+06	8.34441e+06	483874	2.51498e+06	2.59153e+06	1.04349e+07	6.59928e+06	5.30856e+06	722591	1.16284e+06	6.04228e+06	9.29729e+06	3.7302e+06	2.13069e+07	2.98332e+06	4.60692e+06	2.67695e+06	1.37098e+06
FALSE	High	Master Protein	P08246	Neutrophil elastase OS=Homo sapiens OX=9606 GN=ELANE PE=1 SV=1	0	FALSE	91.227	44	17	25	1074	17	267	28.5	9.35	313986	1016.99	17	9	cell organization and biogenesis;protein metabolism;other metabolic processes;stress response;transport;other biological processes	non-structural extracellular;cytosol;other cytoplasmic organelle;other cell component	other molecular function	Pf00089	1991	ENSG00000197561; ENSG00000277571	ELANE	hsa:1991; P08246; P09649; Q6B0D9; Q6LDP5	Complement system; miRNA role in immune response in sepsis; Affected pathways in Duchenne muscular dystrophy	Neutrophil degranulation; Antimicrobial peptides; Regulation of Complement cascade; Collagen degradation; Pyroptosis; Activation of Matrix Metalloproteinases	10	0	1.19293e+06	2.22849e+06	1.36885e+07	1.78277e+06	745634	466294	5.54301e+06	4.61384e+07	435440	1.83396e+06	1.10863e+08	1.98527e+07	2.56228e+06	972525	4.78247e+07	8.94364e+07	3.19579e+07	1.00384e+07
FALSE	High	Master Protein	P19823	Inter-alpha-trypsin inhibitor heavy chain H2 OS=Homo sapiens OX=9606 GN=ITIH2 PE=1 SV=2	0	FALSE	90.526	25	23	28	588	23	946	106.4	6.86	136532	575.91	23	20	other metabolic processes	non-structural extracellular;ER/Golgi	enzyme regulator activity;other molecular function	Pf00092, Pf06668, Pf08487	3698	ENSG00000151655	ITIH2	hsa:3698; P19823; Q14659; Q15484; Q5T986		Regulation of Insulin-like Growth Factor (IGF) transport and uptake by Insulin-like Growth Factor Binding Proteins (IGFBPs); Post-translational protein phosphorylation	2	0	4.69569e+06	1.04491e+07	4.96244e+06	1.06519e+07	1.45193e+07	2.12815e+07	8.76503e+06	1.15788e+07	2.12894e+06	2.41547e+07	2.83198e+07	2.86547e+07	2.14122e+06	1.15017e+07	2.02021e+06	1.25028e+07	1.48462e+06	7.39523e+06
FALSE	High	Master Protein	O60218	Aldo-keto reductase family 1 member B10 OS=Homo sapiens OX=9606 GN=AKR1B10 PE=1 SV=2	0	FALSE	90.252	69	21	22	1649	21	316	36	7.84	364310	1614.37	21	17	other metabolic processes;other biological processes	non-structural extracellular;cytosol;mitochondrion;other cytoplasmic organelle	other molecular function	Pf00248	57016	ENSG00000198074	AKR1B10	A4D1P1; hsa:57016; O60218; O75890; Q6FHF3; Q8IWZ1	Metapathway biotransformation Phase I and II	Retinoid metabolism and transport	2	0	2.75987e+06	5.05127e+06	9.90198e+06	5.81494e+06	16487.1	73547.5	1.34007e+06	7.50001e+06	210508	760201	172945	4.94761e+06	3.42302e+06	635280	9.71519e+06	8.75222e+06	4.93135e+06	4.93054e+06
FALSE	High	Master Protein	P06899	Histone H2B type 1-J OS=Homo sapiens OX=9606 GN=H2BC11 PE=1 SV=3	0	FALSE	89.656	65	13	20	3026	3	126	13.9	10.32	837907	2981.23	13	10	cell organization and biogenesis;stress response;other biological processes	non-structural extracellular;cytosol;nucleus;other cell component	nucleic acid binding activity;other molecular function	Pf00125	8970	ENSG00000124635	H2BC11	B2R4J4; hsa:8970; O60816; P06899		Amyloid fiber formation; Deposition of new CENPA-containing nucleosomes at the centromere; E3 ubiquitin ligases ubiquitinate target proteins; Meiotic synapsis; HCMV Late Events; Ub-specific processing proteases; RUNX1 regulates transcription of genes involved in differentiation of HSCs; HCMV Early Events; Transcriptional regulation by small RNAs; B-WICH complex positively regulates rRNA expressio…	45	0	887260	2.86289e+06	5.48086e+06	1.18724e+06	491312	2.03263e+06	1.44568e+06	3.50915e+06	579003	273783	1.14282e+07	3.16872e+06	2.05626e+06	498495	5.70515e+06	6.58742e+06	2.88456e+06	4.19273e+06
FALSE	High	Master Protein	P09211	Glutathione S-transferase P OS=Homo sapiens OX=9606 GN=GSTP1 PE=1 SV=2	0	FALSE	88.747	69	19	31	1392	19	210	23.3	5.64	340187	1953.91	17	12	cell cycle OR cell proliferation;other metabolic processes;stress response;developmental processes;other biological processes	non-structural extracellular;cytosol;mitochondrion;nucleus;other cell component	enzyme regulator activity;other molecular function	Pf02798, Pf14497	2950	ENSG00000084207	GSTP1	hsa:2950; O00460; P09211; Q15690; Q5TZY3	Nuclear receptors meta-pathway; NRF2 pathway; Photodynamic therapy-induced NFE2L2 (NRF2) survival signaling; Exercise-induced circadian regulation; Omega-6-fatty acids in senescence; Arachidonate epoxygenase / epoxide hydrolase; Metapathway biotransformation Phase I and II	Neutrophil degranulation; Paracetamol ADME; Detoxification of Reactive Oxygen Species; Glutathione conjugation	11	0	2.27167e+06	3.79156e+06	4.10547e+06	1.9324e+06	2.22748e+06	1.82914e+06	1.66548e+06	6.26772e+06	545115	560249	2.44374e+06	2.76965e+06	8.53862e+06	1.85325e+06	9.11906e+06	7.07318e+06	3.55885e+06	4.01297e+06
FALSE	High	Master Protein	P43490	Nicotinamide phosphoribosyltransferase OS=Homo sapiens OX=9606 GN=NAMPT PE=1 SV=1	0	FALSE	88.648	53	24	27	1569	24	491	55.5	7.15	363813	1462.37	24	21	cell-cell signaling;other metabolic processes;signal transduction;other biological processes	cytosol;nucleus;other cell component	signal transduction activity or receptor binding;other molecular function	Pf04095, Pf18127	10135	ENSG00000105835	NAMPT	A4D0Q9; A4D0R0; hsa:10135; P43490; Q3KQV0; Q8WW95	Adipogenesis; NAD metabolism, sirtuins and aging; NAD+ metabolism; NAD+ biosynthetic pathways; Caloric restriction and aging; NAD metabolism in oncogene-induced senescence and mitochondrial dysfunction-associated senescence	NPAS4 regulates expression of target genes; BMAL1:CLOCK,NPAS2 activates circadian gene expression; Nicotinamide salvaging	9	0	1.58952e+06	5.94549e+06	9.71004e+06	5.93127e+06	101281	705931	1.57596e+06	8.92444e+06	485940	957953	3.814e+06	8.97466e+06	4.17043e+06	756793	1.30128e+07	1.49106e+07	4.55382e+06	7.52091e+06
FALSE	High	Master Protein	P62258	14-3-3 protein epsilon OS=Homo sapiens OX=9606 GN=YWHAE PE=1 SV=1	0	FALSE	88.26	63	19	26	2644	15	255	29.2	4.74	729190	2889.5	18	17	stress response;developmental processes;signal transduction;other biological processes	other membranes;cytosol;mitochondrion;nucleus;other cell component	other molecular function	Pf00244	7531	ENSG00000108953; ENSG00000274474	YWHAE	B3KY71; D3DTH5; hsa:7531; P29360; P42655; P62258; Q4VJB6; Q53XZ5; Q63631; Q7M4R4	Cell cycle; Myometrial relaxation and contraction pathways; VEGFA-VEGFR2 signaling; Calcium regulation in cardiac cells; 17p13.3 (YWHAE) copy number variation; Sudden infant death syndrome (SIDS) susceptibility pathways	RAB GEFs exchange GTP for GDP on RABs; Translocation of SLC2A4 (GLUT4) to the plasma membrane; Recruitment of NuMA to mitotic centrosomes; Regulation of HSF1-mediated heat shock response; Regulation of PLK1 Activity at G2/M Transition; Loss of Nlp from mitotic centrosomes; Recruitment of mitotic centrosome proteins and complexes; Anchoring of the basal body to the plasma membrane; AURKA Activatio…	26	0	528107	3.61489e+06	2.33864e+06	2.47919e+06	2.23459e+06	2.22731e+06	3.71028e+06	4.69477e+06	4.12063e+06	1.03264e+06	1.0967e+06	2.20807e+06	1.13673e+07	4.43476e+06	4.66935e+06	7.77802e+06	4.55137e+06	6.03151e+06
FALSE	High	Master Protein	P09525	Annexin A4 OS=Homo sapiens OX=9606 GN=ANXA4 PE=1 SV=4	0	FALSE	87.541	57	23	27	936	19	319	35.9	6.13	235251	903.67	22	21	signal transduction;other biological processes	plasma membrane;other membranes;nucleus;other cell component	enzyme regulator activity;other molecular function	Pf00191	307	ENSG00000196975	ANXA4	B4DDF9; hsa:307; P09525; Q6LES2; Q96F33; Q9BWK1	Prostaglandin synthesis and regulation		1	0	3.95582e+06	3.56468e+06	1.57839e+06	4.43359e+06	3.3469e+06	6.90439e+06	6.14682e+06	6.48819e+06	527832	640889	5.47194e+06	9.48114e+06	4.74456e+06	5.63579e+06	5.5799e+06	9.08065e+06	7.96309e+06	4.91739e+06
FALSE	High	Master Protein	P53621	Coatomer subunit alpha OS=Homo sapiens OX=9606 GN=COPA PE=1 SV=2	0	FALSE	86.242	25	28	29	587	28	1224	138.3	7.66	130450	572.45	28	28	transport;signal transduction	non-structural extracellular;other membranes;cytosol;ER/Golgi;other cell component	signal transduction activity or receptor binding;other molecular function	Pf00400, Pf04053, Pf06957	1314	ENSG00000122218	COPA	hsa:1314; P53621; Q5T201; Q8IXZ9		COPI-dependent Golgi-to-ER retrograde traffic; COPI-mediated anterograde transport	2	0	1.6145e+06	3.09375e+06	1.64756e+06	2.33496e+06	347699	1.77331e+06	842220	5.2394e+06	793623	636301	1.39837e+06	3.48886e+06	1.2985e+06	2.85296e+06	2.08816e+06	4.53854e+06	2.47822e+06	1.29358e+06
FALSE	High	Master Protein	P61981	14-3-3 protein gamma OS=Homo sapiens OX=9606 GN=YWHAG PE=1 SV=2	0	FALSE	86.205	55	19	27	2489	10	247	28.3	4.89	681415	2650.55	19	15	stress response;signal transduction;other biological processes	cytosol;other cell component	signal transduction activity or receptor binding;enzyme regulator activity;other molecular function	Pf00244	7532	ENSG00000170027	YWHAG	hsa:7532; O70457; P35214; P61981; Q6FH52; Q9UDP2; Q9UN99	Cell cycle; Prolactin signaling pathway; Myometrial relaxation and contraction pathways; Disruption of postsynaptic signaling by CNV; Calcium regulation in cardiac cells; 7q11.23 distal copy number variation; Sudden infant death syndrome (SIDS) susceptibility pathways	TP53 Regulates Metabolic Genes; Translocation of SLC2A4 (GLUT4) to the plasma membrane; Recruitment of NuMA to mitotic centrosomes; Regulation of PLK1 Activity at G2/M Transition; Loss of Nlp from mitotic centrosomes; Recruitment of mitotic centrosome proteins and complexes; Anchoring of the basal body to the plasma membrane; AURKA Activation by TPX2; Regulation of localization of FOXO transcript…	22	0	599941	1.46177e+06	1.31619e+06	1.3485e+06	428211	569154	729199	3.16067e+06	53185	263824	640316	873762	1.39157e+06	805039	4.14123e+06	4.42082e+06	3.14427e+06	1.85577e+06
FALSE	High	Master Protein	P05156	Complement factor I OS=Homo sapiens OX=9606 GN=CFI PE=1 SV=2	0	FALSE	86.101	36	24	27	1507	23	583	65.7	7.5	335082	1695.01	24	17	protein metabolism;stress response;other biological processes	non-structural extracellular;other membranes	other molecular function	Pf00057, Pf00089, Pf00530, Pf21286, Pf21287	3426	ENSG00000205403	CFI	hsa:3426; O60442; P05156	Complement system; Dengue-2 interactions with complement and coagulation cascades; Complement system in neuronal development and plasticity; Network map of SARS-CoV-2 signaling pathway; Complement and coagulation cascades	Regulation of Complement cascade	6	1	2.52213e+07	9.81125e+06	2.81527e+06	9.28651e+06	7.67193e+06	1.15521e+07	7.35633e+06	3.98649e+06	1.161e+06	3.29344e+06	6.65839e+06	1.4547e+07	5.8526e+06	1.27585e+07	6.07293e+06	4.89319e+06	1.05011e+07	5.20933e+06
FALSE	High	Master Protein	P05023	Sodium/potassium-transporting ATPase subunit alpha-1 OS=Homo sapiens OX=9606 GN=ATP1A1 PE=1 SV=1	0	FALSE	85.317	24	24	27	851	20	1023	112.8	5.49	191789	949.76	24	23	transport;other biological processes	plasma membrane;other membranes;cytoskeleton;ER/Golgi;other cell component	transporter activity;other molecular function	Pf00122, Pf00689, Pf00690, Pf13246	476	ENSG00000163399	ATP1A1	B2RBR6; B7Z2T5; B7Z3U6; F5H3A1; hsa:476; P05023; Q16689; Q6LDM4; Q9UCN1; Q9UJ20; Q9UJ21	Pre-implantation embryo; Proximal tubule transport; Arsenic metabolism and reactive oxygen species generation	Potential therapeutics for SARS; Ion homeostasis; Ion transport by P-type ATPases	6	5	4.74853e+06	1.4491e+06	515747	2.96102e+06	7.00878e+06	1.63479e+07	2.95746e+06	1.53924e+06	1.53981e+06	662932	2.46417e+06	5.65239e+06	4.29922e+06	3.86765e+06	731042	2.41406e+06	2.24547e+06	2.45236e+06
FALSE	High	Master Protein	P02749	Beta-2-glycoprotein 1 OS=Homo sapiens OX=9606 GN=APOH PE=1 SV=3	0	FALSE	85.269	50	17	19	2354	17	345	38.3	7.97	598064	2402.74	17	11	protein metabolism;other metabolic processes;stress response;transport;other biological processes	non-structural extracellular;other cell component	enzyme regulator activity;other molecular function	Pf00084, Pf09014	350	ENSG00000091583	APOH	B2R9M3; hsa:350; P02749; Q9UCN7	Cholesterol metabolism	Platelet degranulation	2	0	1.46809e+07	1.82539e+07	7.21706e+06	1.68789e+07	1.39787e+07	1.22908e+07	5.01468e+06	5.72079e+06	1.16002e+06	4.93144e+06	1.74348e+07	1.46023e+07	1.08839e+07	9.53977e+06	7.57181e+06	3.22676e+06	8.15327e+06	4.04421e+06
FALSE	High	Master Protein	P16615	Sarcoplasmic/endoplasmic reticulum calcium ATPase 2 OS=Homo sapiens OX=9606 GN=ATP2A2 PE=1 SV=1	0	FALSE	85.084	22	24	28	430	21	1042	114.7	5.34	95711	402.14	24	23	cell adhesion;cell organization and biogenesis;other metabolic processes;stress response;transport;signal transduction;other biological processes	plasma membrane;other membranes;cytosol;ER/Golgi;other cell component	transporter activity;nucleic acid binding activity;other molecular function	Pf00122, Pf00689, Pf00690, Pf00702, Pf13246	488	ENSG00000174437	ATP2A2	A6NDN7; B4DF05; hsa:488; P16614; P16615; Q86VJ2	Alzheimer's disease and miRNA effects; Arrhythmogenic right ventricular cardiomyopathy; Endothelin pathways; Myometrial relaxation and contraction pathways; Alzheimer's disease; Calcium regulation in cardiac cells	Ion homeostasis; Ion transport by P-type ATPases; Pre-NOTCH Processing in Golgi; Reduction of cytosolic Ca++ levels	10	4	1.86353e+06	3.80931e+06	3.01108e+06	1.81514e+06	206755	420439	633913	5.25879e+06	406515	155409	257911	2.95748e+06	2.58976e+07	165393	2.40841e+06	4.47971e+06	2.2482e+06	1.81642e+06
FALSE	High	Master Protein	P51659	Peroxisomal multifunctional enzyme type 2 OS=Homo sapiens OX=9606 GN=HSD17B4 PE=1 SV=3	0	FALSE	84.931	33	21	25	450	21	736	79.6	8.84	117203	448.12	21	16	other metabolic processes;developmental processes	cytosol;other cytoplasmic organelle	other molecular function	Pf00106, Pf01575, Pf02036	3295	ENSG00000133835	HSD17B4	B4DNV1; B4DVS5; E9PB82; F5HE57; hsa:3295; P51659	Androgen receptor network in prostate cancer; Steroid biosynthesis; Disorders of bile acid synthesis and biliary transport; Primary ovarian insufficiency	TYSND1 cleaves peroxisomal proteins; Synthesis of bile acids and bile salts via 7alpha-hydroxycholesterol; alpha-linolenic acid (ALA) metabolism; Beta-oxidation of pristanoyl-CoA; Beta-oxidation of very long chain fatty acids	10	0	525022	1.0557e+06	1.44345e+06	749417	17292	170308	675907	3.2176e+06	68361.7	30171.8	238321	1.49331e+06	210317	116873	2.10361e+06	3.37705e+06	1.41924e+06	1.96316e+06
FALSE	High	Master Protein	Q8WZ75	Roundabout homolog 4 OS=Homo sapiens OX=9606 GN=ROBO4 PE=1 SV=1	0	FALSE	84.794	18	16	31	3160	16	1007	107.4	6.64	629161	4216.98	11	12	cell adhesion;cell organization and biogenesis;developmental processes;other biological processes	plasma membrane;other membranes;other cell component	other molecular function	Pf00041, Pf07679, Pf13927	54538	ENSG00000154133	ROBO4	A8K154; hsa:54538; Q14DU7; Q8TEG1; Q8WZ75; Q96JV6; Q9H718; Q9NWJ8	Robo4 and VEGF signaling pathways crosstalk; Netrin-UNC5B signaling pathway		2	0	1.0342e+07	1.30241e+07	4.74825e+06	1.5826e+07	2.89381e+07	1.54335e+07	2.58376e+07	9.7138e+06	1.03324e+07	1.1864e+07	2.01834e+07	1.47063e+07	3.65888e+07	6.4097e+07	9.15085e+06	1.2949e+07	1.50985e+07	1.45694e+07
FALSE	High	Master Protein	P47756	F-actin-capping protein subunit beta OS=Homo sapiens OX=9606 GN=CAPZB PE=1 SV=5	0	FALSE	84.716	58	19	23	943	19	272	30.6	6	233701	949.55	19	18	cell organization and biogenesis;other biological processes	other membranes;cytosol;cytoskeleton;other cell component	cytoskeletal activity	Pf01115	832	ENSG00000077549	CAPZB	hsa:832; P47756; Q32Q68; Q5U0L4; Q8TB49; Q9NUC4	VEGFA-VEGFR2 signaling	Factors involved in megakaryocyte development and platelet production; MHC class II antigen presentation; Sensory processing of sound by inner hair cells of the cochlea; HSP90 chaperone cycle for steroid hormone receptors (SHR) in the presence of ligand; COPI-mediated anterograde transport; COPI-independent Golgi-to-ER retrograde traffic; RHOD GTPase cycle; RHOF GTPase cycle	9	0	1.89527e+06	3.62998e+06	2.18831e+06	2.90677e+06	2.17755e+06	3.74375e+06	3.67859e+06	7.81806e+06	89189	587395	1.62773e+07	4.38687e+06	7.18017e+06	5.43704e+06	6.52649e+06	8.89162e+06	6.32067e+06	4.66568e+06
FALSE	High	Master Protein	P02549	Spectrin alpha chain, erythrocytic 1 OS=Homo sapiens OX=9606 GN=SPTA1 PE=1 SV=5	0	FALSE	84.654	13	28	30	127	28	2419	279.8	5.05	29503	105.24	28	23	cell organization and biogenesis;other metabolic processes;other biological processes	plasma membrane;other membranes;cytosol;cytoskeleton;other cell component	cytoskeletal activity;other molecular function	Pf00018, Pf00435, Pf08726	6708	ENSG00000163554	SPTA1	hsa:6708; P02549; Q15514; Q5VYL1; Q5VYL2; Q6LDY5		RAF/MAP kinase cascade; COPI-mediated anterograde transport; NCAM signaling for neurite out-growth; Interaction between L1 and Ankyrins	4	0	126572		31489.6	193081	27283.7	1.00937e+06	305066	53858.8	36082.4	4.0475e+06	363287	563736		1.12954e+06	110332	35746	192200	101381
FALSE	High	Master Protein	P01780	Immunoglobulin heavy variable 3-7 OS=Homo sapiens OX=9606 GN=IGHV3-7 PE=1 SV=2	0	FALSE	84.545	69	18	24	2600	4	117	12.9	6.57	704087	2949.78	18	7	other biological processes	non-structural extracellular;plasma membrane;other membranes;other cell component	other molecular function	Pf07686		ENSG00000211938; ENSG00000282211	IGHV3-7	A0A0B4J1U8; P01780; P01781; P80419		Initial triggering of complement; Classical antibody-mediated complement activation; Immunoregulatory interactions between a Lymphoid and a non-Lymphoid cell; Cell surface interactions at the vascular wall; FCGR activation; Regulation of actin dynamics for phagocytic cup formation; Role of phospholipids in phagocytosis; Scavenging of heme from plasma; Role of LAT2/NTAL/LAB on calcium mobilization…	19	16	6.93021e+07	2.96719e+07	1.6249e+07	1.79692e+07	1.26264e+07	1.73754e+07	3.97907e+07	1.06021e+07	3.12467e+07	2.39905e+07	2.59975e+07	2.22804e+07	2.07615e+07	1.98808e+07	1.93645e+07	9.77268e+06	4.68343e+07	2.76808e+07
FALSE	High	Master Protein	P14384	Carboxypeptidase M OS=Homo sapiens OX=9606 GN=CPM PE=1 SV=2	0	FALSE	84.054	44	18	33	2012	18	443	50.5	7.36	434769	2104.08	18	16	protein metabolism;other metabolic processes;other biological processes	non-structural extracellular;plasma membrane;other membranes	other molecular function	Pf00246, Pf13620	1368	ENSG00000135678	CPM	B2R800; hsa:1368; P14384; Q9H2K9		Post-translational modification: synthesis of GPI-anchored proteins	1	0	7.67479e+06	6.9393e+06	4.80373e+06	5.46746e+06	6.33954e+06	9.66682e+06	6.21482e+06	6.05045e+06	2.08322e+06	2.63498e+06	5.79444e+06	7.29107e+06	5.02558e+06	1.82943e+07	3.61649e+06	3.39619e+06	2.65132e+06	2.28448e+06
FALSE	High	Master Protein	O43175	D-3-phosphoglycerate dehydrogenase OS=Homo sapiens OX=9606 GN=PHGDH PE=1 SV=4	0	FALSE	83.788	40	18	20	673	18	533	56.6	6.71	165017	831.29	18	15	cell cycle OR cell proliferation;cell organization and biogenesis;other metabolic processes;developmental processes;other biological processes	cytosol	other molecular function	Pf00389, Pf02826, Pf19304	26227	ENSG00000092621	PHGDH	B2RD08; hsa:26227; O43175; Q5SZU3; Q9BQ01	Trans-sulfuration, one-carbon metabolism and related pathways; Clear cell renal cell carcinoma pathways; Neuroinflammation and glutamatergic signaling; Amino acid metabolism in triple-negative breast cancer cells	Serine biosynthesis	5	0	2.51097e+06	6.09737e+06	1.82239e+06	3.76875e+06	1.83241e+06	5.75236e+06	9.4897e+06	8.43554e+06	4.35077e+06	1.7106e+06	1.71756e+06	8.94073e+06	1.23415e+07	1.16581e+07	8.81923e+06	7.07355e+06	4.01285e+06	1.13645e+07
FALSE	High	Master Protein	Q06830	Peroxiredoxin-1 OS=Homo sapiens OX=9606 GN=PRDX1 PE=1 SV=1	0	FALSE	82.843	63	16	21	2548	11	199	22.1	8.13	591404	2779.63	16	14	cell cycle OR cell proliferation;other metabolic processes;stress response;developmental processes;other biological processes	cytosol;nucleus;other cell component	other molecular function	Pf00578, Pf10417	5052	ENSG00000117450	PRDX1	B5BU26; D3DPZ8; hsa:5052; P35703; Q06830; Q2V576; Q5T154; Q5T155	Androgen receptor signaling pathway; Selenium micronutrient network; Nuclear receptors meta-pathway; NRF2 pathway; HDAC6 interactions in the central nervous system	Detoxification of Reactive Oxygen Species; TP53 Regulates Metabolic Genes; NFE2L2 regulating anti-oxidant/detoxification enzymes; Deregulated CDK5 triggers multiple neurodegenerative pathways in Alzheimer's disease models	9	2	5.36173e+06	5.16224e+06	5.5138e+06	4.53128e+06	4.75284e+06	5.32504e+06	8.08519e+06	8.56908e+06	2.11387e+06	1.64931e+06	1.78972e+06	7.02291e+06	1.12487e+07	6.46956e+06	1.43724e+07	1.02183e+07	5.72909e+06	6.71451e+06
FALSE	High	Master Protein	P54652	Heat shock-related 70 kDa protein 2 OS=Homo sapiens OX=9606 GN=HSPA2 PE=1 SV=1	0	FALSE	82.523	24	20	20	2033	3	639	70	5.74	492848	2123.87	20	17	cell cycle OR cell proliferation;cell organization and biogenesis;protein metabolism;other metabolic processes;stress response;other biological processes	plasma membrane;other membranes;cytosol;cytoskeleton;nucleus;other cell component	cytoskeletal activity;other molecular function	Pf00012	3306	ENSG00000126803	HSPA2	hsa:3306; P54652; Q15508; Q53XM3; Q9UE78	Parkin-ubiquitin proteasomal system pathway; MAPK signaling pathway; Measles virus infection; 7q11.23 copy number variation syndrome; Urotensin-II-mediated signaling pathway	HSP90 chaperone cycle for steroid hormone receptors (SHR) in the presence of ligand; Meiotic synapsis; PKR-mediated signaling; Regulation of HSF1-mediated heat shock response; Attenuation phase	10	0	282306	417728	74538	291701	305097	822905	64719.8	221889	22928.2	36596	40632.2	224926	25066.6	302341	515572	320209	246434	105330
FALSE	High	Master Protein	P19022	Cadherin-2 OS=Homo sapiens OX=9606 GN=CDH2 PE=1 SV=4	0	FALSE	82.419	23	18	32	2132	18	906	99.7	4.81	465398	2586.31	18	16	cell adhesion;cell organization and biogenesis;transport;developmental processes;other biological processes	plasma membrane;other membranes;ER/Golgi;other cell component	nucleic acid binding activity;other molecular function	Pf00028, Pf01049, Pf08758	1000	ENSG00000170558	CDH2	A8MWK3; B0YIY6; hsa:1000; P19022; Q14923; Q8N173	Neural crest differentiation; Arrhythmogenic right ventricular cardiomyopathy; Brain-derived neurotrophic factor (BDNF) signaling pathway; Primary focal segmental glomerulosclerosis (FSGS); Splicing factor NOVA regulated synaptic proteins; Epithelial to mesenchymal transition in colorectal cancer; Hippo signaling regulation pathways; Hippo-Merlin signaling dysregulation; Pleural mesothelioma; CCL…	Regulation of Insulin-like Growth Factor (IGF) transport and uptake by Insulin-like Growth Factor Binding Proteins (IGFBPs); Post-translational protein phosphorylation; Myogenesis; Adherens junctions interactions	17	0	5.64489e+06	4.03257e+07	1.34945e+07	5.72829e+07	3.26346e+07	9.77278e+07	1.69636e+07	8.1934e+06	1.82118e+07	1.44326e+07	2.87896e+07	1.32047e+07	5.7168e+07	2.01816e+07	3.10978e+07	1.96088e+07	4.3074e+07	1.10498e+08
FALSE	High	Master Protein	P61769	Beta-2-microglobulin OS=Homo sapiens OX=9606 GN=B2M PE=1 SV=1	0	FALSE	82.257	78	19	23	951	19	119	13.7	6.52	305463	1011.27	17	9	cell organization and biogenesis;protein metabolism;other metabolic processes;transport;other biological processes	non-structural extracellular;plasma membrane;other membranes;cytosol;ER/Golgi;other cytoplasmic organelle;other cell component	other molecular function	Pf07654	567	ENSG00000166710; ENSG00000273686	B2M	hsa:567; P01884; P61769; Q540F8; Q6IAT8; Q9UCK0; Q9UD48; Q9UDF4	IL-18 signaling pathway	ER-Phagosome pathway; Neutrophil degranulation; Immunoregulatory interactions between a Lymphoid and a non-Lymphoid cell; Endosomal/Vacuolar pathway; Amyloid fiber formation; SARS-CoV-2 activates/modulates innate and adaptive immune responses; DAP12 signaling; Interferon gamma signaling; Antigen Presentation: Folding, assembly and peptide loading of class I MHC; Modulation by Mtb of host immune s…	13	0	2.31568e+06	6.0609e+06	2.7129e+06	5.89775e+06	6.6872e+06	2.21979e+06	1.23572e+07	3.64423e+06	4.08735e+08	1.96501e+08	3.84724e+06	5.23569e+06	1.82108e+07	1.98516e+07	2.38086e+06	3.86962e+06	3.97712e+06	6.19852e+06
FALSE	High	Master Protein	P23526	Adenosylhomocysteinase OS=Homo sapiens OX=9606 GN=AHCY PE=1 SV=4	0	FALSE	82.153	42	18	22	1120	17	432	47.7	6.34	260430	1214.99	18	17	other metabolic processes	cytosol;ER/Golgi;nucleus;other cell component	other molecular function	Pf00670, Pf05221	191	ENSG00000101444	AHCY	A8K307; B3KUN3; E1P5P2; F5H737; hsa:191; P23526; Q96A36	Folate metabolism; Trans-sulfuration pathway; One-carbon metabolism; Trans-sulfuration, one-carbon metabolism and related pathways; Methionine de novo and salvage pathway; Ethanol effects on histone modifications; Spina bifida	Methylation; Sulfur amino acid metabolism; Metabolism of ingested SeMet, Sec, MeSec into H2Se; Defective AHCY causes HMAHCHD	11	1	5.83863e+06	3.6899e+06	2.96053e+06	4.42739e+06	662506	4.23554e+06	4.09079e+06	6.94712e+06	235888	1.73556e+06	2.47693e+06	8.38779e+06	1.4096e+06	1.23108e+07	7.13292e+06	6.78769e+06	4.20459e+06	2.83706e+06
FALSE	High	Master Protein	P67936	Tropomyosin alpha-4 chain OS=Homo sapiens OX=9606 GN=TPM4 PE=1 SV=3	0	FALSE	81.727	77	25	29	871	7	248	28.5	4.69	211228	856.25	25	22	cell organization and biogenesis;other biological processes	cytosol;cytoskeleton	cytoskeletal activity;other molecular function	Pf00261	7171	ENSG00000167460	TPM4	hsa:7171; P07226; P67936; Q15659; Q5U0D9; Q9BU85; Q9H8Q3; Q9UCS1; Q9UCS2; Q9UCS3; Q9UCS4	Striated muscle contraction pathway	Signaling by ALK fusions and activated point mutants; RHOV GTPase cycle; Smooth Muscle Contraction; Striated Muscle Contraction	5	20	2.17267e+06	1.20222e+07	1.20156e+07	7.76737e+06	297142	3.09701e+06	2.87841e+06	1.07169e+07	871762	833607	2.35264e+06	3.38542e+06	2.38585e+07	1.50652e+06	8.7899e+06	1.07116e+07	7.11284e+06	6.37355e+06
FALSE	High	Master Protein	O14773	Tripeptidyl-peptidase 1 OS=Homo sapiens OX=9606 GN=TPP1 PE=1 SV=2	0	FALSE	81.136	40	23	24	1748	23	563	61.2	6.48	425550	1228.07	22	12	cell organization and biogenesis;protein metabolism;other metabolic processes;developmental processes;other biological processes	other membranes;ER/Golgi;other cytoplasmic organelle;other cell component	other molecular function	Pf00082, Pf09286	1200	ENSG00000166340	TPP1	hsa:1200; O14773; Q53HT1; Q5JAK6; Q6UX56; Q71JP6; Q96C37	VEGFA-VEGFR2 signaling	XBP1(S) activates chaperone genes	2	0	3.37861e+07	7.70766e+06	5.62311e+06	5.96544e+06	8.61372e+06	5.39719e+06	6.40679e+06	3.47353e+06	6.83191e+06	2.10201e+07	3.28448e+06	1.0913e+07	5.90495e+06	1.75339e+07	3.42336e+06	5.26129e+06	1.23589e+07	8.20597e+06
FALSE	High	Master Protein	P30153	Serine/threonine-protein phosphatase 2A 65 kDa regulatory subunit A alpha isoform OS=Homo sapiens OX=9606 GN=PPP2R1A PE=1 SV=4	0	FALSE	80.966	39	18	24	741	18	589	65.3	5.11	168561	949.31	17	15	cell cycle OR cell proliferation;cell organization and biogenesis;protein metabolism;RNA metabolism OR transcription;other metabolic processes;other biological processes	plasma membrane;other membranes;cytosol;cytoskeleton;mitochondrion;nucleus;other cell component	enzyme regulator activity;other molecular function	Pf02985	5518	ENSG00000105568	PPP2R1A	hsa:5518; P30153; Q13773; Q6ICQ3; Q96DH3	Focal adhesion: PI3K-Akt-mTOR-signaling pathway; Wnt signaling pathway and pluripotency; PI3K-Akt signaling pathway; 16p11.2 proximal deletion syndrome; Glycogen synthesis and degradation; Cohesin complex - Cornelia de Lange syndrome	Separation of Sister Chromatids; PI5P, PP2A and IER3 Regulate PI3K/AKT Signaling; PKR-mediated signaling; Nonsense Mediated Decay (NMD) enhanced by the Exon Junction Complex (EJC); Resolution of Sister Chromatid Cohesion; Recruitment of NuMA to mitotic centrosomes; RHO GTPases Activate Formins; EML4 and NUDC in mitotic spindle formation; Regulation of PLK1 Activity at G2/M Transition; Loss of Nlp…	50	0	961442	2.42762e+06	2.49852e+06	2.59468e+06	1.2407e+06	1.55932e+06	2.27695e+06	6.72083e+06	96868.5	423192	603517	4.16701e+06	5.0025e+06	1.35389e+06	6.43686e+06	6.65566e+06	3.48383e+06	4.05379e+06
FALSE	High	Master Protein	P55287	Cadherin-11 OS=Homo sapiens OX=9606 GN=CDH11 PE=1 SV=2	0	FALSE	80.78	24	18	27	1264	17	796	87.9	4.91	254233	1605.2	17	17	cell adhesion;cell organization and biogenesis;developmental processes;other biological processes	non-structural extracellular;plasma membrane;other membranes;other cell component	other molecular function	Pf00028, Pf01049	1009	ENSG00000140937	CDH11	A8K5D6; A8MZC8; B7WP28; hsa:1009; P55287; Q15065; Q15066; Q9UQ93; Q9UQ94	Hippo signaling regulation pathways; Hippo-Merlin signaling dysregulation; Neural crest cell migration during development; Neural crest cell migration in cancer; Pleural mesothelioma	Adherens junctions interactions; Regulation of CDH11 function; CDH11 homotypic and heterotypic interactions; Regulation of CDH11 mRNA translation by microRNAs	9	2	2.444e+07	4.76987e+07	1.42474e+07	2.19353e+07	2.17623e+07	6.79723e+06	9.22053e+06	3.46046e+06	4.50583e+07	3.68979e+07	1.33629e+07	1.61015e+07	5.15114e+07	4.31948e+07	1.89286e+06	9.3443e+06	2.10632e+07	4.09135e+07
FALSE	High	Master Protein	P16278	Beta-galactosidase OS=Homo sapiens OX=9606 GN=GLB1 PE=1 SV=2	0	FALSE	80.478	30	16	26	1947	16	677	76	6.57	404968	2495.88	16	15	protein metabolism;other metabolic processes;other biological processes	non-structural extracellular;ER/Golgi;other cytoplasmic organelle;other cell component	other molecular function	Pf01301, Pf21317, Pf21467	2720	ENSG00000170266	GLB1	B2R7H8; B7Z6B0; hsa:2720; P16278; P16279	Ectoderm differentiation; Degradation pathway of sphingolipids, including diseases; Ciliary landscape; Glycosaminoglycan degradation; Sphingolipid metabolism in senescence	Neutrophil degranulation; HS-GAG degradation; Sialic acid metabolism; Glycosphingolipid catabolism; Keratan sulfate degradation; Defective NEU1 causes sialidosis; MPS IV - Morquio syndrome B	12	0	2.31076e+07	6.03837e+06	4.02072e+06	1.19305e+06	1.23485e+07	5.7397e+06	1.32393e+07	1.90963e+06	7.1016e+06	5.1665e+06	3.53523e+06	1.00672e+07	4.20528e+06	8.67784e+06	5.82198e+06	1.70251e+06	4.99706e+06	1.2173e+06
FALSE	High	Master Protein	Q5K651	Sterile alpha motif domain-containing protein 9 OS=Homo sapiens OX=9606 GN=SAMD9 PE=1 SV=1	0	FALSE	80.13	20	28	28	381	28	1589	184.2	7.83	86710	329.01	28	25	cell organization and biogenesis;stress response;transport	cytosol;other cell component		Pf00536	54809	ENSG00000205413	SAMD9	A2RU68; hsa:54809; Q5K649; Q5K651; Q6P080; Q75N21; Q8IVG6; Q9NXS8			0	0	817258	1.05827e+06	2.31285e+06	1.17138e+06	91756.1	215921	166309	2.29464e+06	87932.3	592709	497524	826739	1.90249e+06	146971	2.12946e+06	2.44844e+06	1.06973e+06	1.32838e+06
FALSE	High	Master Protein	O75351	Vacuolar protein sorting-associated protein 4B OS=Homo sapiens OX=9606 GN=VPS4B PE=1 SV=2	0	FALSE	80.074	44	22	24	1718	16	444	49.3	7.23	437385	1534.27	22	19	cell-cell signaling;cell cycle OR cell proliferation;cell organization and biogenesis;protein metabolism;other metabolic processes;stress response;transport;developmental processes;signal transduction;other biological processes	plasma membrane;other membranes;cytosol;cytoskeleton;nucleus;other cytoplasmic organelle;other cell component	other molecular function	Pf00004, Pf04212, Pf09336, Pf17862	9525	ENSG00000119541	VPS4B	hsa:9525; O75351; Q69HW4; Q9GZS7		Budding and maturation of HIV virion; Endosomal Sorting Complex Required For Transport (ESCRT)	2	6	3.81689e+06	3.87954e+06	1.41274e+06	3.33677e+06	2.45736e+06	5.25821e+06	7.93651e+06	7.10966e+06	751960	2.28999e+06	3.45189e+06	6.51953e+06	4.3371e+06	1.73137e+07	3.42585e+06	4.7931e+06	3.92051e+06	3.91593e+06
FALSE	High	Master Protein	O00204	Sulfotransferase 2B1 OS=Homo sapiens OX=9606 GN=SULT2B1 PE=1 SV=2	0	FALSE	79.814	58	20	24	1961	20	365	41.3	5.4	441832	1780.15	18	15	other metabolic processes;other biological processes	cytosol;ER/Golgi;nucleus;other cell component	nucleic acid binding activity;other molecular function	Pf00685	6820	ENSG00000088002	SULT2B1	hsa:6820; O00204; O00205; O75814	Sulfation biotransformation reaction; Metapathway biotransformation Phase I and II; Vitamin A and carotenoid metabolism		3	0	1.53909e+06	4.53025e+06	4.78243e+06	2.5683e+06	58771.7	48054.3	993530	7.68009e+06	195664	419800	79664.8	2.97519e+06	944128	726080	6.58011e+06	5.87369e+06	4.43762e+06	3.14333e+06
FALSE	High	Master Protein	Q13332	Receptor-type tyrosine-protein phosphatase S OS=Homo sapiens OX=9606 GN=PTPRS PE=1 SV=3	0	FALSE	79.619	14	20	29	1640	20	1948	216.9	6.46	440416	1579.59	17	19	cell adhesion;cell-cell signaling;cell organization and biogenesis;protein metabolism;other metabolic processes;developmental processes;other biological processes	plasma membrane;other membranes;cytosol;ER/Golgi;other cell component	other molecular function	Pf00041, Pf00102, Pf07679, Pf13927	5802	ENSG00000105426	PTPRS	hsa:5802; O75255; O75870; Q13332; Q15718; Q16341; Q2M3R7		ECM proteoglycans; Synaptic adhesion-like molecules; Receptor-type tyrosine-protein phosphatases; Signaling by NTRK3 (TRKC)	4	0	4.77657e+06	3.98343e+06	1.08467e+06	4.0713e+06	7.15756e+06	5.8034e+06	9.13162e+06	2.80279e+06	4.12759e+06	2.65803e+06	3.89452e+06	4.11486e+06	9.41392e+06	9.02884e+06	1.06645e+06	2.51063e+06	3.36595e+06	4.44144e+06
FALSE	High	Master Protein	O75594	Peptidoglycan recognition protein 1 OS=Homo sapiens OX=9606 GN=PGLYRP1 PE=1 SV=1	0	FALSE	79.584	60	14	21	2583	14	196	21.7	8.59	643572	3151.5	13	7	other metabolic processes;stress response;signal transduction;other biological processes	non-structural extracellular;other cell component	signal transduction activity or receptor binding;other molecular function	Pf01510	8993	ENSG00000008438	PGLYRP1	hsa:8993; O75594; Q4VB36		Neutrophil degranulation; Antimicrobial peptides	2	0	3.88525e+07	4.79193e+07	1.59589e+07	5.52763e+07	4.7547e+06	1.49937e+07	1.31501e+07	9.54022e+06	1.71157e+07	2.98116e+07	2.07733e+07	1.5501e+07	8.58628e+06	3.20299e+07	7.61264e+06	1.07433e+07	2.4722e+07	2.37219e+07
FALSE	High	Master Protein	Q12860	Contactin-1 OS=Homo sapiens OX=9606 GN=CNTN1 PE=1 SV=1	0	FALSE	79.361	31	29	32	724	29	1018	113.2	5.9	163218	662.92	28	25	cell adhesion;cell organization and biogenesis;other metabolic processes;developmental processes;signal transduction;other biological processes	plasma membrane;other membranes;other cell component	other molecular function	Pf00041, Pf00047, Pf07679, Pf13927	1272	ENSG00000018236	CNTN1	A8K0H9; A8K0Y3; hsa:1272; Q12860; Q12861; Q14030; Q7M4P0; Q8N466		Activated NOTCH1 Transmits Signal to the Nucleus; NOTCH2 Activation and Transmission of Signal to the Nucleus; Neurofascin interactions	4	0	6.81271e+06	5.19229e+06	654335	3.71676e+06	1.04207e+07	9.73725e+06	1.12705e+07	3.38013e+06	3.17535e+06	2.50445e+06	2.61757e+06	3.66531e+06	1.04477e+07	1.75255e+07	3.73932e+06	3.36529e+06	4.16077e+06	4.24424e+06
FALSE	High	Master Protein	P07996	Thrombospondin-1 OS=Homo sapiens OX=9606 GN=THBS1 PE=1 SV=2	0	FALSE	78.82	22	24	29	937	23	1170	129.3	4.94	219882	996.68	24	21	cell adhesion;cell organization and biogenesis;protein metabolism;other metabolic processes;stress response;transport;developmental processes;other biological processes	non-structural extracellular;extracellular matrix;plasma membrane;other membranes;cytosol;ER/Golgi;other cell component	signal transduction activity or receptor binding;enzyme regulator activity;other molecular function	Pf00090, Pf00093, Pf02412, Pf05735	7057	ENSG00000137801	THBS1	A8K6H4; B4E3J7; B9EGH6; hsa:7057; P07996; Q15667; Q59E99	Complement system; Bladder cancer; Apoptosis-related network due to altered Notch3 in ovarian cancer; miRNA targets in ECM and membrane receptors; Focal adhesion; TGF-beta signaling pathway; Focal adhesion: PI3K-Akt-mTOR-signaling pathway; PI3K-Akt signaling pathway; Inflammatory response pathway; Male infertility; TGF-beta receptor signaling in skeletal dysplasias; p53 transcriptional gene netwo…	Platelet degranulation ; RUNX1 regulates genes involved in megakaryocyte differentiation and platelet function; Defective B3GALTL causes PpS; O-glycosylation of TSR domain-containing proteins; Signaling by PDGF; Integrin cell surface interactions; Syndecan interactions	20	1	8.66193e+06	1.43066e+06	825312	3.5967e+06	5.49955e+06	5.48195e+06	8.14543e+06	3.01936e+06	814623	2.57961e+06	1.75279e+06	5.2354e+06	1.69872e+06	6.57979e+06	1.13415e+06	2.19989e+06	1.75625e+06	1.86158e+06
FALSE	High	Master Protein	P00966	Argininosuccinate synthase OS=Homo sapiens OX=9606 GN=ASS1 PE=1 SV=2	0	FALSE	78.66	50	21	24	1212	21	412	46.5	8.02	305378	1062.52	21	19	other metabolic processes;stress response;developmental processes;other biological processes	other membranes;cytosol;mitochondrion;nucleus;other cell component	other molecular function	Pf00764, Pf20979	445	ENSG00000130707	ASS1	hsa:445; P00966; Q6LDL2; Q86UZ0; Q96GT4	Alanine and aspartate metabolism; Amino acid metabolism	Urea cycle	3	0	6.99101e+06	3.75745e+06	3.24616e+06	6.87681e+06	5.96549e+06	1.00844e+07	1.36458e+07	5.98855e+06	1.04599e+06	1.37156e+06	3.45261e+06	1.72362e+07	6.87606e+06	1.36413e+07	6.03394e+06	7.38755e+06	8.67244e+06	6.23954e+06
FALSE	High	Master Protein	P19367	Hexokinase-1 OS=Homo sapiens OX=9606 GN=HK1 PE=1 SV=3	0	FALSE	78.558	22	22	27	523	18	917	102.4	6.8	138358	376.94	22	20	other metabolic processes;stress response;other biological processes	other membranes;cytosol;mitochondrion	kinase activity;other molecular function	Pf00349, Pf03727	3098	ENSG00000156515	HK1	E9PCK0; hsa:3098; O43443; O43444; O75574; P19367; Q5VTC3; Q96HC8; Q9NNZ4; Q9NNZ5	Cori cycle; Photodynamic therapy-induced HIF-1 survival signaling; Clear cell renal cell carcinoma pathways; Aerobic glycolysis; Disorders of fructose metabolism; Glucose metabolism in triple-negative breast cancer cells; Glycolysis and gluconeogenesis; Metabolic Epileptic Disorders; UDP-derived sugars synthesis in fibroblasts; Glucuronidation	Glycolysis; Defective HK1 causes hexokinase deficiency (HK deficiency)	12	5	1.08524e+06	3.92813e+06	4.05968e+06	3.11781e+06	726560	638423	3.01163e+06	6.09282e+06	7.29717e+06	554941	2.19198e+06	3.71115e+06	5.11319e+06	1.91988e+06	3.62753e+06	5.11447e+06	3.62751e+06	2.11067e+06
FALSE	High	Master Protein	Q16610	Extracellular matrix protein 1 OS=Homo sapiens OX=9606 GN=ECM1 PE=1 SV=2	0	FALSE	78.025	48	22	25	499	22	540	60.6	6.71	113781	525.2	21	19	stress response;developmental processes;signal transduction;other biological processes	non-structural extracellular;extracellular matrix;other cell component	signal transduction activity or receptor binding;other molecular function	Pf05782	1893	ENSG00000143369	ECM1	A8K8S0; B4DW49; B4DY60; hsa:1893; O43266; Q16610; Q5T5G4; Q5T5G5; Q5T5G6; Q8IZ60		Platelet degranulation	1	0	1.85079e+06	1.33222e+06	2.68571e+06	2.11115e+06	498382	279856	809067	1.63612e+06	128440	458738	41493.7	641611	8.14663e+06	385243	4.54417e+06	2.17581e+06	4.33225e+06	2.87223e+06
FALSE	High	Master Protein	Q8TE68	Epidermal growth factor receptor kinase substrate 8-like protein 1 OS=Homo sapiens OX=9606 GN=EPS8L1 PE=1 SV=3	0	FALSE	77.908	38	24	26	928	24	723	80.2	6.04	209953	936.74	24	21	signal transduction;other biological processes	plasma membrane;other membranes;cytosol;other cell component	signal transduction activity or receptor binding;cytoskeletal activity	Pf00018, Pf08416, Pf18016	54869	ENSG00000131037	EPS8L1	hsa:54869; Q71RE2; Q8NC10; Q8TE68; Q96BB7; Q9BSQ2; Q9GZQ2; Q9NXH0	Fragile X syndrome		1	0	804884	2.1426e+06	3.9818e+06	3.07881e+06	434348	847551	807718	7.67808e+06		348966	217813	2.85905e+06	4.41118e+06	2.29584e+06	4.77715e+06	5.09588e+06	2.33932e+06	4.42195e+06
FALSE	High	Master Protein	P21399	Cytoplasmic aconitate hydratase OS=Homo sapiens OX=9606 GN=ACO1 PE=1 SV=3	0	FALSE	77.643	32	24	28	504	24	889	98.3	6.68	120039	424.18	23	20	other metabolic processes;transport;developmental processes;other biological processes	cytosol;mitochondrion;ER/Golgi;other cell component	nucleic acid binding activity;other molecular function	Pf00330, Pf00694	48	ENSG00000122729	ACO1	D3DRK7; hsa:48; P21399; Q14652; Q5VZA7	Iron metabolism in placenta; TCA cycle and deficiency of pyruvate dehydrogenase complex (PDHc)	Iron uptake and transport	3	0	1.2495e+06	523062	452553	1.25972e+06	1.22434e+06	1.25883e+06	1.31189e+06	1.48213e+06	447960	86819.2	200462	2.54783e+06	892332	2.90149e+06	1.5839e+06	1.28458e+06	1.11348e+06	1.19387e+06
FALSE	High	Master Protein	P10809	60 kDa heat shock protein, mitochondrial OS=Homo sapiens OX=9606 GN=HSPD1 PE=1 SV=2	0	FALSE	77.618	38	18	21	866	18	573	61	5.87	212776	1051.58	18	16	cell cycle OR cell proliferation;cell organization and biogenesis;protein metabolism;DNA metabolism;other metabolic processes;stress response;transport;developmental processes;signal transduction;other biological processes	non-structural extracellular;plasma membrane;other membranes;cytosol;cytoskeleton;mitochondrion;other cytoplasmic organelle;other cell component	nucleic acid binding activity;other molecular function	Pf00118	3329	ENSG00000144381	HSPD1	B2R5M6; B7Z712; hsa:3329; P10809; Q38L19; Q9UCR6	Apoptosis-related network due to altered Notch3 in ovarian cancer; 8p23.1 copy number variation syndrome; Sudden infant death syndrome (SIDS) susceptibility pathways	Mitochondrial protein degradation; Mitochondrial protein import; TFAP2A acts as a transcriptional repressor during retinoic acid induced cell differentiation	6	0	1.95662e+06	2.64369e+06	3.50206e+06	3.56538e+06	2.32898e+06	5.03669e+06	1.67102e+06	4.02116e+06	629270	1.5709e+06	1.52417e+06	9.42127e+06	4.42041e+06	1.69544e+06	2.74936e+06	4.4038e+06	2.48914e+06	3.55158e+06
FALSE	High	Master Protein	P78527	DNA-dependent protein kinase catalytic subunit OS=Homo sapiens OX=9606 GN=PRKDC PE=1 SV=3	0	FALSE	77.615	6	30	30	289	30	4128	468.8	7.12	70071	241.93	30	28	cell cycle OR cell proliferation;cell organization and biogenesis;protein metabolism;DNA metabolism;RNA metabolism OR transcription;other metabolic processes;stress response;developmental processes;signal transduction;other biological processes	cytosol;nucleus;other cell component	nucleic acid binding activity;kinase activity;other molecular function	Pf00454, Pf02259, Pf02260, Pf08163, Pf19704, Pf20502	5591	ENSG00000253729	PRKDC	hsa:5591; P78527; P78528; Q13327; Q13337; Q14175; Q59H99; Q7Z611; Q96SE6; Q9UME3	miRNA regulation of DNA damage response; Cell cycle; Retinoblastoma gene in cancer; Fas ligand pathway and stress induction of heat shock proteins; Pathways affected in adenoid cystic carcinoma; Non-homologous end joining; Osteoblast differentiation and related diseases; DNA repair pathways, full network; DNA damage response	E3 ubiquitin ligases ubiquitinate target proteins; Cytosolic sensors of pathogen-associated DNA ; Nonhomologous End-Joining (NHEJ); IRF3-mediated induction of type I IFN	13	0	272141	670294	3.11459e+06	885554	62088.6	362027	294153	1.62523e+06	74895.7	40004.4	456261	1.1225e+06		80092.7	2.45326e+06	1.74326e+06	989106	796792
FALSE	High	Master Protein	P43652	Afamin OS=Homo sapiens OX=9606 GN=AFM PE=1 SV=1	0	FALSE	77.567	32	22	22	1135	21	599	69	5.9	347473	674.86	21	17	transport;other biological processes	non-structural extracellular;other cell component	other molecular function	Pf00273	173	ENSG00000079557	AFM	A8K3E1; hsa:173; P43652; Q32MR3; Q4W5C5			0	0	3.4493e+06	1.47827e+06	1.23341e+07	2.98161e+06	6.26472e+06	1.0497e+06	4.19997e+06	1.01367e+06	2.7004e+06	1.60707e+06	6.74826e+06	2.65261e+06	1.74128e+06	1.42144e+06	1.05299e+06	1.17013e+06	2.24817e+06	1.65816e+06
FALSE	High	Master Protein	P40121	Macrophage-capping protein OS=Homo sapiens OX=9606 GN=CAPG PE=1 SV=2	0	FALSE	77.515	35	14	21	1218	14	348	38.5	6.19	313197	1430.87	14	10	cell organization and biogenesis;developmental processes;other biological processes	cytoskeleton;nucleus;other cell component	cytoskeletal activity;other molecular function	Pf00626	822	ENSG00000042493	CAPG	B8ZZS7; D6W5K8; hsa:822; P40121; Q53SA7	TYROBP causal network in microglia		1	0	2.52106e+06	4.1756e+06	3.10286e+06	3.58705e+06	3.45077e+06	5.28109e+06	1.51155e+06	2.88686e+06	977243	1.48365e+06	1.12788e+07	4.55041e+06	1.80216e+07	4.31708e+06	6.77836e+06	1.01339e+07	6.22525e+06	6.57742e+06
FALSE	High	Master Protein	P11216	Glycogen phosphorylase, brain form OS=Homo sapiens OX=9606 GN=PYGB PE=1 SV=5	0	FALSE	77.237	29	25	26	613	17	843	96.6	6.86	154715	432.63	25	24	other metabolic processes	non-structural extracellular;other cytoplasmic organelle;other cell component	other molecular function	Pf00343	5834	ENSG00000100994	PYGB	hsa:5834; P11216; Q96AK1; Q9NPX8	IL-18 signaling pathway; Glycogen synthesis and degradation	Neutrophil degranulation; Glycogen breakdown (glycogenolysis)	4	2	370468	1.10214e+06	497019	472913	181719	1.18123e+06	440886	3.23241e+06	217682	184772	191011	832691	742072	332235	1.85685e+06	2.36421e+06	1.19392e+06	1.87186e+06
FALSE	High	Master Protein	O60716	Catenin delta-1 OS=Homo sapiens OX=9606 GN=CTNND1 PE=1 SV=1	0	FALSE	76.571	24	20	23	535	20	968	108.1	6.23	122464	502.74	20	19	cell adhesion;cell-cell signaling;cell organization and biogenesis;signal transduction;other biological processes	plasma membrane;other membranes;cytosol;nucleus;other cell component	signal transduction activity or receptor binding;other molecular function	Pf00514	1500	ENSG00000198561	CTNND1	A8K939; hsa:1500; O15088; O60713; O60714; O60715; O60716; O60935; Q6DHZ7; Q6RBX8; Q9UP71; Q9UP72; Q9UP73	VEGFA-VEGFR2 signaling; Wnt signaling pathway and pluripotency	VEGFR2 mediated vascular permeability; Adherens junctions interactions; InlA-mediated entry of Listeria monocytogenes into host cells; Regulation of CDH11 function; Regulation of CDH19 Expression and Function; CDH11 homotypic and heterotypic interactions	8	0	647718	760874	1.86202e+06	1.76403e+06	313949	503149	568025	3.06696e+06	173101	68156.8	111380	1.78465e+06	445911	758194	2.03054e+06	2.38775e+06	1.43758e+06	2.3915e+06
FALSE	High	Master Protein	Q14974	Importin subunit beta-1 OS=Homo sapiens OX=9606 GN=KPNB1 PE=1 SV=2	0	FALSE	76.219	26	20	22	531	20	876	97.1	4.78	130328	444.9	20	19	cell cycle OR cell proliferation;cell organization and biogenesis;transport;signal transduction;other biological processes	non-structural extracellular;other membranes;cytosol;ER/Golgi;nucleus;other cell component	other molecular function	Pf00514, Pf03810	3837	ENSG00000108424	KPNB1	B7ZAV6; D3DTT3; hsa:3837; Q14637; Q14974; Q53XN2; Q96J27	Sterol regulatory element-binding proteins (SREBP) signaling; 22q11.2 copy number variation syndrome	Neutrophil degranulation; Apoptosis induced DNA fragmentation; Interferon alpha/beta signaling; ISG15 antiviral mechanism; Transport of Ribonucleoproteins into the Host Nucleus; NS1 Mediated Effects on Host Pathways; Nuclear import of Rev protein; Regulation of cholesterol biosynthesis by SREBP (SREBF); SARS-CoV-1 activates/modulates innate immune responses; Assembly of the ORC complex at the ori…	15	0	396249	814663	944480	1.1013e+06	98346.1	421850	253168	2.66637e+06		214553	1.4886e+06	2.49107e+06	552672	607330	1.95991e+06	2.05697e+06	899128	1.08782e+06
FALSE	High	Master Protein	Q9NQ38	Serine protease inhibitor Kazal-type 5 OS=Homo sapiens OX=9606 GN=SPINK5 PE=1 SV=2	0	FALSE	76.098	22	22	26	362	22	1064	120.6	8.06	83043	432.48	20	20	cell organization and biogenesis;developmental processes;other biological processes	non-structural extracellular;other membranes;cytosol;ER/Golgi;other cell component	enzyme regulator activity	Pf00050, Pf07648	11005	ENSG00000133710	SPINK5	A8MYE8; B7WPB7; D6REN5; hsa:11005; O75770; Q3LX95; Q3LX96; Q3LX97; Q96PP2; Q96PP3; Q9NQ38		Formation of the cornified envelope	1	0	5.50383e+06	1.2721e+07	1.10242e+06	2.37795e+06	1.05842e+06	798976	5.38168e+06	5.08691e+06	821032	436305	215301	471617	1.79819e+07	3.16034e+06	1.02197e+07	3.21699e+06	8.48703e+06	6.5514e+06
FALSE	High	Master Protein	Q15075	Early endosome antigen 1 OS=Homo sapiens OX=9606 GN=EEA1 PE=1 SV=2	0	FALSE	76.084	21	27	27	243	25	1411	162.4	5.68	52526	312.5	27	22	cell-cell signaling;cell organization and biogenesis;transport;signal transduction;other biological processes	other membranes;cytosol;other cytoplasmic organelle;other cell component	other molecular function	Pf01363	8411	ENSG00000102189	EEA1	hsa:8411; Q14221; Q15075	VEGFA-VEGFR2 signaling	Toll Like Receptor 9 (TLR9) Cascade	2	1	444136	1.14e+06	349288	861228	291193	89541.6	605020	1.52245e+06	279157	288393	206386	1.27018e+06	1.11429e+06	749993	1.5791e+06	1.53879e+06	781634	824759
FALSE	High	Master Protein	A0A0B4J1X5	Immunoglobulin heavy variable 3-74 OS=Homo sapiens OX=9606 GN=IGHV3-74 PE=3 SV=1	0	FALSE	76.029	57	15	20	1958	2	117	12.8	8.66	611698	1821.98	15	5	other biological processes	non-structural extracellular;plasma membrane;other membranes;other cell component	other molecular function	Pf07686		ENSG00000224650; ENSG00000282305	IGHV3-74	A0A0B4J1X5			0	3	1.61384e+07	1.59749e+06	6.30488e+06	8.70178e+06	3.99509e+06	2.33147e+06	1.16719e+07	2.42135e+06	7.67196e+06	8.30841e+06	1.23511e+07	5.46416e+06	376003	6.7981e+06	3.77581e+06	5.19286e+06	1.35446e+07	1.12046e+07
FALSE	High	Master Protein	P23396	Small ribosomal subunit protein uS3 OS=Homo sapiens OX=9606 GN=RPS3 PE=1 SV=2	0	FALSE	75.574	68	17	19	1116	17	243	26.7	9.66	292094	1053.69	17	16	cell cycle OR cell proliferation;cell organization and biogenesis;protein metabolism;DNA metabolism;other metabolic processes;stress response;other biological processes	plasma membrane;other membranes;cytosol;cytoskeleton;mitochondrion;ER/Golgi;translational apparatus;nucleus;other cell component	cytoskeletal activity;nucleic acid binding activity;other molecular function	Pf00189, Pf07650	6188	ENSG00000149273	RPS3	B2R7N5; hsa:6188; J3KN86; P23396; Q498B5; Q8NI95	Cytoplasmic ribosomal proteins	Regulation of expression of SLITs and ROBOs; L13a-mediated translational silencing of Ceruloplasmin expression; Translation initiation complex formation; Formation of a pool of free 40S subunits; Formation of the ternary complex, and subsequently, the 43S complex; Ribosomal scanning and start codon recognition; GTP hydrolysis and joining of the 60S ribosomal subunit; Major pathway of rRNA process…	19	0	1.42412e+06	2.40289e+06	3.96625e+06	2.58765e+06	217704	755326	532768	5.08734e+06	230485	404904	646237	3.26976e+06	202738	380682	6.48571e+06	7.31246e+06	4.00189e+06	2.65216e+06
FALSE	High	Master Protein	O15020	Spectrin beta chain, non-erythrocytic 2 OS=Homo sapiens OX=9606 GN=SPTBN2 PE=1 SV=3	0	FALSE	75.559	14	31	31	401	25	2390	271.2	6.11	96845	340.15	31	27	cell organization and biogenesis;transport;developmental processes;other biological processes	plasma membrane;other membranes;cytosol;cytoskeleton;other cell component	cytoskeletal activity;other molecular function	Pf00307, Pf00435, Pf15410	6712	ENSG00000173898	SPTBN2	hsa:6712; O14872; O14873; O15020		MHC class II antigen presentation; COPI-mediated anterograde transport; RAF/MAP kinase cascade; NCAM signaling for neurite out-growth; Interaction between L1 and Ankyrins	5	6	375117	987589	1.27882e+06	674581	431719	1.25732e+06	393215	2.0348e+06	69853.7	306005	268928	2.03922e+06	1.24538e+06	527063	2.28257e+06	2.2144e+06	574783	1.41472e+06
FALSE	High	Master Protein	P19835	Bile salt-activated lipase OS=Homo sapiens OX=9606 GN=CEL PE=1 SV=3	0	FALSE	75.537	31	21	25	2943	21	753	79.3	5.34	737582	2485.72	20	18	other metabolic processes;transport	non-structural extracellular;other cell component	other molecular function	Pf00135, Pf16058		ENSG00000170835	CEL	P19835; Q16398; Q5T7U7; Q9UCH1; Q9UP41		Digestion of dietary lipid	1	0	1.34875e+07	1.18284e+07	3.21357e+06	1.22286e+07	2.29718e+07	4.39588e+07	1.39532e+07	9.01876e+06	3.67882e+06	2.95626e+06	1.14812e+07	1.71081e+07	7.0669e+06	3.81602e+07	7.78512e+06	4.3883e+06	9.36034e+06	4.93973e+06
FALSE	High	Master Protein	O75131	Copine-3 OS=Homo sapiens OX=9606 GN=CPNE3 PE=1 SV=1	0	FALSE	75.425	43	19	22	1022	18	537	60.1	5.85	231985	1257.69	19	18	signal transduction;other biological processes	plasma membrane;other membranes;cytosol;mitochondrion;nucleus;other cytoplasmic organelle;other cell component	signal transduction activity or receptor binding;kinase activity;other molecular function	Pf00168, Pf07002	8895	ENSG00000085719	CPNE3	A8KA47; hsa:8895; O75131; Q8IYA1		Neutrophil degranulation; Glycerophospholipid biosynthesis	2	1	991247	1.23769e+06	1.70614e+06	3.31361e+06	960823	1.03167e+06	1.04494e+06	3.88112e+06	2.73019e+06	236214	5.11493e+06	5.10733e+06	2.12697e+06	6.33443e+06	3.84246e+06	6.34825e+06	3.52301e+06	1.87343e+06
FALSE	High	Master Protein	Q86SG5	Protein S100-A7A OS=Homo sapiens OX=9606 GN=S100A7A PE=1 SV=3	0	FALSE	78.869	63	12	19	1745	1	101	11.3	7.44	540754	1192.01	11	6		non-structural extracellular;cytosol;other cell component	other molecular function	Pf01023	338324	ENSG00000184330	S100A7A	D3DV38; hsa:338324; Q5SY69; Q86SG5		Metal sequestration by antimicrobial proteins	1	0			163581
FALSE	High	Master Protein	P23284	Peptidyl-prolyl cis-trans isomerase B OS=Homo sapiens OX=9606 GN=PPIB PE=1 SV=2	0	FALSE	75.273	68	18	23	2587	17	216	23.7	9.41	633827	2628.88	18	14	protein metabolism;other metabolic processes;developmental processes;other biological processes	cytosol;ER/Golgi;nucleus;other cell component	other molecular function	Pf00160	5479	ENSG00000166794	PPIB	A8K534; hsa:5479; P23284; Q6IBH5; Q9BVK5	Prolactin signaling pathway; Type I collagen synthesis in the context of osteogenesis imperfecta	Collagen biosynthesis and modifying enzymes; SARS-CoV-1 activates/modulates innate immune responses	4	1	1.24383e+07	1.14638e+07	6.36844e+06	1.06402e+07	1.09967e+07	1.53519e+07	1.78578e+07	1.20752e+07	3.30356e+06	2.68096e+06	1.09071e+07	2.27852e+07	1.00807e+07	2.43432e+07	7.77172e+06	1.20696e+07	7.21189e+06	8.81178e+06
FALSE	High	Master Protein	P00915	Carbonic anhydrase 1 OS=Homo sapiens OX=9606 GN=CA1 PE=1 SV=2	0	FALSE	75.183	56	16	20	1380	16	261	28.9	7.12	334822	1096.52	16	10	other metabolic processes	cytosol	other molecular function	Pf00194	759	ENSG00000133742	CA1	hsa:759; P00915		Gene and protein expression by JAK-STAT signaling after Interleukin-12 stimulation; Reversible hydration of carbon dioxide; Erythrocytes take up carbon dioxide and release oxygen; Erythrocytes take up oxygen and release carbon dioxide	4	0	8.26199e+06	3.62797e+06	2.66351e+06	2.67332e+06	1.27103e+06	542971	604535	789630	1.12999e+07	6.62778e+07	3.81611e+06	658764	599751	3.37248e+07	2.61618e+06	1.95982e+06	1.04091e+07	6.6604e+06
FALSE	High	Master Protein	P11413	Glucose-6-phosphate 1-dehydrogenase OS=Homo sapiens OX=9606 GN=G6PD PE=1 SV=4	0	FALSE	75.129	39	23	25	394	23	515	59.2	6.84	116838	263.54	23	17	other metabolic processes;stress response;other biological processes	plasma membrane;other membranes;cytosol;cytoskeleton;other cell component	other molecular function	Pf00479, Pf02781	2539	ENSG00000160211	G6PD	D3DWX9; hsa:2539; P11413; Q16000; Q16765; Q8IU70; Q8IU88; Q8IUA6; Q96PQ2	Glutathione metabolism; Pentose phosphate metabolism; Cori cycle; Vitamin D receptor pathway; Nuclear receptors meta-pathway; NRF2 pathway; ATM signaling in development and disease ; Metabolic reprogramming in colon cancer; Vitamin D-sensitive calcium signaling in depression; Pentose phosphate pathway in senescent cells; NAD metabolism in oncogene-induced senescence and mitochondrial dysfunction-…	TP53 Regulates Metabolic Genes; NFE2L2 regulates pentose phosphate pathway genes; Pentose phosphate pathway	16	0	282342	709099	1.21549e+06	734682	209204	164298	170170	2.79418e+06	52090.8	214830	1.60631e+07	1.04246e+06		268303	1.67072e+06	4.93994e+06	1.42809e+06	1.4658e+06
FALSE	High	Master Protein	P29373	Cellular retinoic acid-binding protein 2 OS=Homo sapiens OX=9606 GN=CRABP2 PE=1 SV=2	0	FALSE	74.99	68	14	19	2027	14	138	15.7	5.4	553572	1943.59	14	9	cell organization and biogenesis;other metabolic processes;transport;developmental processes;signal transduction;other biological processes	cytosol;ER/Golgi;nucleus;other cell component	other molecular function	Pf00061	1382	ENSG00000143320	CRABP2	B2R4Z8; D3DVC5; F1T098; hsa:1382; P29373; Q6ICN6	Non-small cell lung cancer; Vitamin A and carotenoid metabolism	Signaling by Retinoic Acid	3	0	6.742e+06	3.30917e+07	1.95624e+07	1.43613e+07	7.27842e+07	5.79017e+06	2.75935e+07	4.38837e+07	4.81673e+06	2.56787e+06	3.09412e+06	7.52306e+06	2.39326e+07	4.41613e+06	4.80871e+07	4.25637e+07	3.85707e+07	2.14485e+07
FALSE	High	Master Protein	P22891	Vitamin K-dependent protein Z OS=Homo sapiens OX=9606 GN=PROZ PE=1 SV=2	0	FALSE	74.909	33	12	21	5700	12	400	44.7	5.97	1510573	5926.89	12	11	protein metabolism;stress response	non-structural extracellular;ER/Golgi	other molecular function	Pf00008, Pf00089, Pf00594, Pf12662	8858	ENSG00000126231	PROZ	A6NMB4; hsa:8858; P22891; Q15213; Q5JVF5; Q5JVF6		Gamma-carboxylation of protein precursors; Transport of gamma-carboxylated protein precursors from the endoplasmic reticulum to the Golgi apparatus; Removal of aminoterminal propeptides from gamma-carboxylated proteins	3	0	3.93691e+07	3.28382e+07	6.76252e+06	3.40322e+07	2.10451e+07	5.9569e+07	7.46723e+07	3.28424e+07	2.58953e+07	1.51534e+07	1.6398e+07	8.7146e+07	3.22892e+07	1.07146e+08	2.31305e+07	2.90672e+07	1.64852e+07	2.09437e+07
FALSE	High	Master Protein	P37837	Transaldolase OS=Homo sapiens OX=9606 GN=TALDO1 PE=1 SV=2	0	FALSE	74.725	41	18	21	968	18	337	37.5	6.81	251191	994.31	18	14	other metabolic processes	cytosol;other cell component	other molecular function	Pf00923	6888	ENSG00000177156	TALDO1	B2R8M2; hsa:6888; O00751; P37837; Q8WV32; Q8WZ45	Pentose phosphate metabolism; Cori cycle; Metabolic reprogramming in colon cancer	Gene and protein expression by JAK-STAT signaling after Interleukin-12 stimulation; NFE2L2 regulates pentose phosphate pathway genes; Pentose phosphate pathway; Insulin effects increased synthesis of Xylulose-5-Phosphate; TALDO1 deficiency: failed conversion of SH7P, GA3P to Fru(6)P, E4P; TALDO1 deficiency: failed conversion of Fru(6)P, E4P to SH7P, GA3P	9	0	2.81687e+06	4.77527e+06	4.72804e+06	4.22305e+06	173937	1.4852e+06	3.20443e+06	1.38217e+07	291312	2.56238e+06	3.02744e+07	6.39987e+06	3.45688e+06	3.14585e+06	1.16835e+07	1.43076e+07	1.00863e+07	5.15802e+06
FALSE	High	Master Protein	P20160	Azurocidin OS=Homo sapiens OX=9606 GN=AZU1 PE=1 SV=3	0	FALSE	74.719	33	8	30	976	8	251	26.9	9.5	246410	1314.84	8	5	protein metabolism;stress response;developmental processes;signal transduction;other biological processes	non-structural extracellular;other membranes;other cytoplasmic organelle;other cell component	other molecular function	Pf00089	566	ENSG00000172232; ENSG00000278624	AZU1	hsa:566; P20160; P80014; Q52LG4; Q9UCM1; Q9UCT5		Neutrophil degranulation	1	0	465754	944386	8.34883e+06	573780	96029.8	231395	820513	1.31674e+07	103567	422309	3.9146e+07	7.32256e+06		76814.8	1.01532e+07	3.68383e+07	1.0266e+07	3.30946e+06
FALSE	High	Master Protein	P15104	Glutamine synthetase OS=Homo sapiens OX=9606 GN=GLUL PE=1 SV=4	0	FALSE	74.49	38	15	25	1399	15	373	42	6.89	324188	1281.64	15	11	cell cycle OR cell proliferation;protein metabolism;other metabolic processes;stress response;developmental processes;other biological processes	plasma membrane;other membranes;cytosol;mitochondrion;ER/Golgi;other cell component	other molecular function	Pf00120, Pf03951	2752	ENSG00000135821	GLUL	hsa:2752; P15104; Q499Y9; Q5T9Z1; Q7Z3W4; Q8IZ17	TNF-alpha signaling pathway; Amino acid metabolism; Cell lineage map for neuronal differentiation	Glutamate and glutamine metabolism; Astrocytic Glutamate-Glutamine Uptake And Metabolism	5	0	4.55612e+06	9.51365e+06	1.27622e+07	6.21035e+06	400998	960607	2.15904e+06	9.8495e+06	658168	2.29364e+06	3.87862e+06	2.83906e+06	1.48383e+07	640915	1.22233e+07	1.85158e+07	3.34629e+06	7.58408e+06
FALSE	High	Master Protein	P32119	Peroxiredoxin-2 OS=Homo sapiens OX=9606 GN=PRDX2 PE=1 SV=5	0	FALSE	74.449	58	17	18	2069	14	198	21.9	5.97	500704	2241.86	17	12	cell cycle OR cell proliferation;other metabolic processes;stress response;developmental processes;signal transduction;other biological processes	cytosol;other cell component	other molecular function	Pf00578, Pf10417	7001	ENSG00000167815	PRDX2	A8K0C0; hsa:7001; P31945; P32118; P32119; P35701; Q6FHG4; Q92763; Q9UC23	Selenium micronutrient network; VEGFA-VEGFR2 signaling; HDAC6 interactions in the central nervous system	TP53 Regulates Metabolic Genes; Detoxification of Reactive Oxygen Species; Deregulated CDK5 triggers multiple neurodegenerative pathways in Alzheimer's disease models	6	4	1.2085e+07	7.48998e+06	6.43685e+06	6.51906e+06	6.88351e+06	6.63562e+06	8.89767e+06	1.47179e+07	1.67587e+06	4.29002e+07	5.91035e+06	7.55407e+06	1.01132e+07	2.37382e+07	1.60016e+07	1.32074e+07	1.30881e+07	7.7403e+06
FALSE	High	Master Protein	Q8TDL5	BPI fold-containing family B member 1 OS=Homo sapiens OX=9606 GN=BPIFB1 PE=1 SV=1	0	FALSE	74.353	45	17	24	660	17	484	52.4	7.23	147738	659.57	17	14	stress response;other biological processes	non-structural extracellular	other molecular function	Pf01273, Pf02886	92747	ENSG00000125999	BPIFB1	A8K2H8; hsa:92747; Q5QP43; Q6UWY1; Q6ZRU7; Q8TDL5; Q96HK6; Q9BQP8; Q9BWZ6; Q9H4V6		Antimicrobial peptides	1	0	228518	6.34291e+06	130640	13883.5	325499	766781	235296	2.76822e+07	38176.7	635246	86531.4	73410.3	812944	139668	2.70952e+06	4.42297e+06	1.35928e+06	65190
FALSE	High	Master Protein	P09651	Heterogeneous nuclear ribonucleoprotein A1 OS=Homo sapiens OX=9606 GN=HNRNPA1 PE=1 SV=5	0	FALSE	74.052	40	19	21	507	15	372	38.7	9.13	129509	347.92	18	15	cell organization and biogenesis;protein metabolism;RNA metabolism OR transcription;other metabolic processes;stress response;transport;other biological processes	cytosol;nucleus;other cell component	nucleic acid binding activity;other molecular function	Pf00076, Pf11627	3178	ENSG00000135486	HNRNPA1	A8K4Z8; hsa:3178; P09651; Q3MIB7; Q6PJZ7	mRNA processing	mRNA Splicing - Major Pathway; FGFR2 alternative splicing; Processing of Capped Intron-Containing Pre-mRNA; SARS-CoV-1-host interactions; SARS-CoV-1 modulates host translation machinery	6	1	1.05768e+06	1.35406e+06	2.34399e+06	1.51286e+06	31869.6	852149	330921	3.40759e+06	54414.6	354449	598886	2.12206e+06	539780	271749	2.75047e+06	3.23593e+06	2.19099e+06	2.73201e+06
FALSE	High	Master Protein	P01624	Immunoglobulin kappa variable 3-15 OS=Homo sapiens OX=9606 GN=IGKV3-15 PE=1 SV=2	0	FALSE	76.669	43	19	24	1617	1	115	12.5	5.19	411124	1751.2	19	2	other biological processes	non-structural extracellular;plasma membrane;other membranes;other cell component	other molecular function	Pf07686		ENSG00000244437; ENSG00000282447	IGKV3-15	A0A0B4J1T9; P01624; P04207		Immunoregulatory interactions between a Lymphoid and a non-Lymphoid cell; Potential therapeutics for SARS; Initial triggering of complement; Classical antibody-mediated complement activation; Cell surface interactions at the vascular wall; FCGR activation; Regulation of actin dynamics for phagocytic cup formation; Role of phospholipids in phagocytosis; Scavenging of heme from plasma; Role of LAT2…	19	0		74611.9		42887.3							63062.8	89103.1
FALSE	High	Master Protein	Q7Z794	Keratin, type II cytoskeletal 1b OS=Homo sapiens OX=9606 GN=KRT77 PE=1 SV=3	0	FALSE	73.784	26	23	24	5974	9	578	61.9	5.99	1907071	4948.79	23	12	cell organization and biogenesis;other biological processes	plasma membrane;cytosol;cytoskeleton	bone, tooth or skin structural activity	Pf00038, Pf16208	374454	ENSG00000189182	KRT77	hsa:374454; Q7RTS8; Q7Z794		Formation of the cornified envelope	2	0	1.85017e+06	836339	327524	442873	71405.7	1.43104e+06	98469.6	2.48894e+06	212067	333985	663062	1.78662e+06	577508	798162	358094	490063	937390	375677
FALSE	High	Master Protein	P08758	Annexin A5 OS=Homo sapiens OX=9606 GN=ANXA5 PE=1 SV=2	0	FALSE	73.706	54	24	25	1086	21	320	35.9	5.05	255448	927.07	24	22	stress response;signal transduction;other biological processes	non-structural extracellular;plasma membrane;other membranes;cytosol;other cell component	enzyme regulator activity;other molecular function	Pf00191	308	ENSG00000164111	ANXA5	D3DNW7; hsa:308; P08758; Q6FHB3; Q6FI16; Q8WV69; Q9UDH9	Apoptosis-related network due to altered Notch3 in ovarian cancer; Interactions between LOXL4 and oxidative stress pathway; Prostaglandin synthesis and regulation	Platelet degranulation	4	2	3.99965e+06	4.48356e+06	1.50676e+06	4.40592e+06	5.57571e+06	9.50368e+06	3.96456e+06	6.54904e+06	1.64507e+06	1.17714e+06	5.92434e+06	9.99704e+06	3.23163e+06	6.85917e+06	5.00832e+06	9.76713e+06	4.55436e+06	3.97068e+06
FALSE	High	Master Protein	P13727	Bone marrow proteoglycan OS=Homo sapiens OX=9606 GN=PRG2 PE=1 SV=2	0	FALSE	73.164	65	16	20	2141	16	222	25.2	6.76	468251	2770.31	15	13	stress response;other biological processes	non-structural extracellular;ER/Golgi;other cell component	other molecular function	Pf00059	5553	ENSG00000186652	PRG2	A6XMW0; B2R5I1; hsa:5553; P13727; P81448; Q14227; Q6ICT2		Neutrophil degranulation	1	0	1.56725e+07	1.78313e+08	3.899e+06	9.90674e+06	322069	3.76381e+06	979069	1.39514e+06	1.2468e+06	7.98583e+06	6.95925e+06	1.10603e+07	297053	1.56787e+07	2.89177e+06	4.43135e+06	9.18054e+06	907163
FALSE	High	Master Protein	Q14CN2	Calcium-activated chloride channel regulator 4 OS=Homo sapiens OX=9606 GN=CLCA4 PE=1 SV=2	0	FALSE	72.979	20	19	21	749	18	919	101.2	5.47	154626	946.06	19	17	protein metabolism;transport	non-structural extracellular;plasma membrane;other membranes	transporter activity;other molecular function	Pf00092, Pf08434	22802	ENSG00000016602	CLCA4	A8MQC9; B7Z1Q5; hsa:22802; Q14CN2; Q6UX81; Q9UNF7		Stimuli-sensing channels	1	1	1.06578e+06	1.82855e+06	1.29e+06	2.40587e+06	3550.63	233709	115828	2.16061e+06	151822	180189	1.64564e+06	3.12429e+06	2.17059e+06	709072	5.14245e+06	5.2256e+06	3.80127e+06	3.936e+06
FALSE	High	Master Protein	P30086	Phosphatidylethanolamine-binding protein 1 OS=Homo sapiens OX=9606 GN=PEBP1 PE=1 SV=3	0	FALSE	72.973	74	11	18	2701	11	187	21	7.53	644391	3301.36	11	10	other biological processes	cytosol	enzyme regulator activity;other molecular function	Pf01161	5037	ENSG00000089220	PEBP1	B2R4S1; hsa:5037; P30086	Pancreatic adenocarcinoma pathway; EGF/EGFR signaling pathway	Signaling by BRAF and RAF1 fusions; Signaling by moderate kinase activity BRAF mutants; Paradoxical activation of RAF signaling by kinase inactive BRAF; Signaling downstream of RAS mutants; MAP2K and MAPK activation; Negative regulation of MAPK pathway; Signaling by high-kinase activity BRAF mutants	9	0	1.2136e+07	1.35862e+07	7.14299e+06	1.23655e+07	9.60926e+06	1.64805e+07	1.07851e+07	1.30121e+07	3.91703e+06	4.80338e+06	9.82796e+06	1.52675e+07	2.2614e+07	2.13803e+07	1.86353e+07	1.29003e+07	1.71087e+07	7.08861e+06
FALSE	High	Master Protein	P01763	Immunoglobulin heavy variable 3-48 OS=Homo sapiens OX=9606 GN=IGHV3-48 PE=1 SV=2	0	FALSE	75.769	52	16	22	1821	1	117	12.8	5.36	532240	1946.58	16	4	other biological processes	non-structural extracellular;plasma membrane;other membranes;other cell component	other molecular function	Pf07686		ENSG00000211964; ENSG00000282627	IGHV3-48	A0A0C4DH37; P01763		Initial triggering of complement; Classical antibody-mediated complement activation; Immunoregulatory interactions between a Lymphoid and a non-Lymphoid cell; Cell surface interactions at the vascular wall; FCGR activation; Regulation of actin dynamics for phagocytic cup formation; Role of phospholipids in phagocytosis; Scavenging of heme from plasma; Role of LAT2/NTAL/LAB on calcium mobilization…	19	2	2.47596e+06	246138	386537	543398	1.72033e+06	334244	2.33052e+06	1.7392e+06	1.13495e+06	1.28985e+06	1.4144e+06	593971	1.21147e+06	591977	978627	1.00139e+06	1.55204e+06	315365
FALSE	High	Master Protein	Q9NZP8	Complement C1r subcomponent-like protein OS=Homo sapiens OX=9606 GN=C1RL PE=1 SV=2	0	FALSE	72.929	44	19	21	2083	15	487	53.5	7.2	503720	2610.27	17	15	protein metabolism;other metabolic processes;stress response;other biological processes		other molecular function	Pf00089, Pf00431	51279	ENSG00000139178; ENSG00000288124	C1RL	hsa:51279; Q53GX9; Q9NZP8			0	3	1.33741e+07	2.8027e+07	7.98541e+06	1.93267e+07	3.42338e+07	2.44916e+07	2.83542e+07	7.76972e+06	3.64679e+07	2.42641e+07	4.83618e+07	1.72496e+07	5.82785e+07	5.99135e+07	1.10537e+07	1.45995e+07	2.40141e+07	3.02122e+07
FALSE	High	Master Protein	P61978	Heterogeneous nuclear ribonucleoprotein K OS=Homo sapiens OX=9606 GN=HNRNPK PE=1 SV=1	0	FALSE	72.673	39	18	23	336	18	463	50.9	5.54	75460	359.8	18	17	RNA metabolism OR transcription;other metabolic processes;signal transduction;other biological processes	cytoskeleton;nucleus;other cell component	nucleic acid binding activity;other molecular function	Pf00013, Pf08067	3190	ENSG00000165119	HNRNPK	hsa:3190; P61978; Q07244; Q15671; Q59F98; Q5T6W4; Q60577; Q6IBN1; Q922Y7; Q96J62	mRNA processing; lncRNA in canonical Wnt signaling and colorectal cancer	HCMV Late Events; SUMOylation of RNA binding proteins; mRNA Splicing - Major Pathway; Processing of Capped Intron-Containing Pre-mRNA	6	0	687728	1.11146e+06	1.887e+06	1.65179e+06	163986	677637	544398	2.67901e+06		209715	494476	1.59816e+06	646472	565613	1.7446e+06	2.1356e+06	1.1428e+06	1.27754e+06
FALSE	High	Master Protein	Q10567	AP-1 complex subunit beta-1 OS=Homo sapiens OX=9606 GN=AP1B1 PE=1 SV=3	0	FALSE	72.381	27	20	22	291	9	949	104.5	5.06	66735	331.49	20	17	cell organization and biogenesis;transport;developmental processes	other membranes;cytosol;ER/Golgi;other cytoplasmic organelle;other cell component	other molecular function	Pf01602, Pf02883, Pf09066	162	ENSG00000100280	AP1B1	C9JRD1; F8WDL0; hsa:162; P78436; Q10567; Q20WL3; Q86X54		MHC class II antigen presentation; Lysosome Vesicle Biogenesis; Golgi Associated Vesicle Biogenesis; Nef mediated downregulation of MHC class I complex cell surface expression	4	8	511703	488558	513629	875390	388699	654776	433128	1.08271e+06	23461	256891	394097	1.01484e+06	501956	427817	1.21442e+06	1.77912e+06	751786	686811
FALSE	High	Master Protein	P08174	Complement decay-accelerating factor OS=Homo sapiens OX=9606 GN=CD55 PE=1 SV=4	0	FALSE	72.357	48	17	25	1627	17	381	41.4	7.59	400823	1626.79	16	15	other metabolic processes;stress response;other biological processes	non-structural extracellular;plasma membrane;other membranes;ER/Golgi;other cell component	other molecular function	Pf00084	1604	ENSG00000196352	CD55	B1AP14; D3DT83; D3DT84; E7ER69; hsa:1604; P08174; P09679; P78361; Q14UF2; Q14UF3; Q14UF4; Q14UF5; Q14UF6	Allograft rejection; Complement system; Dengue-2 interactions with complement and coagulation cascades; Acute viral myocarditis; Complement system in neuronal development and plasticity; Complement activation; Complement and coagulation cascades	Regulation of Complement cascade; COPI-mediated anterograde transport; Neutrophil degranulation; Class B/2 (Secretin family receptors)	11	0	2.59589e+07	4.09393e+07	1.25388e+07	3.2028e+07	1.58323e+07	9.67334e+06	1.54509e+07	9.1006e+06	2.1949e+07	2.15194e+07	4.03412e+07	1.04274e+07	1.19956e+07	1.4181e+07	7.53413e+06	6.6037e+06	4.65783e+07	2.12508e+07
FALSE	High	Master Protein	P23528	Cofilin-1 OS=Homo sapiens OX=9606 GN=CFL1 PE=1 SV=3	0	FALSE	72.33	78	19	20	1480	14	166	18.5	8.09	356333	1899.88	18	13	cell cycle OR cell proliferation;cell organization and biogenesis;signal transduction;other biological processes	plasma membrane;other membranes;cytosol;cytoskeleton;nucleus;other cell component	cytoskeletal activity	Pf00241	1072	ENSG00000172757	CFL1	B3KUQ1; hsa:1072; P23528; Q53Y87; Q9UCA2	Brain-derived neurotrophic factor (BDNF) signaling pathway; VEGFA-VEGFR2 signaling; EGF/EGFR signaling pathway; Envelope proteins and their potential roles in EDMD physiopathology; 7q11.23 copy number variation syndrome; Neuroinflammation and glutamatergic signaling; CCL18 signaling pathway; Regulation of actin cytoskeleton; G13 signaling pathway	Platelet degranulation ; Regulation of actin dynamics for phagocytic cup formation; Gene and protein expression by JAK-STAT signaling after Interleukin-12 stimulation; EPHB-mediated forward signaling; Sema3A PAK dependent Axon repulsion; RHO GTPases Activate ROCKs	15	5	4.17258e+06	1.00724e+07	8.88747e+06	9.72578e+06	1.70379e+06	6.36291e+06	4.78511e+06	1.87029e+07	737264	2.95915e+06	2.95852e+07	1.08972e+07	6.87218e+06	8.78138e+06	1.82278e+07	2.41868e+07	1.087e+07	1.17546e+07
FALSE	High	Master Protein	P40926	Malate dehydrogenase, mitochondrial OS=Homo sapiens OX=9606 GN=MDH2 PE=1 SV=3	0	FALSE	72.052	59	17	20	635	17	338	35.5	8.68	146339	818.07	17	17	other metabolic processes	other membranes;mitochondrion;other cell component	other molecular function	Pf00056, Pf02866	4191	ENSG00000146701	MDH2	A8K414; B2RE78; B4DE44; E9PDB2; O43682; P40926	Amino acid metabolism; Metabolic reprogramming in colon cancer; NAD metabolism in oncogene-induced senescence and mitochondrial dysfunction-associated senescence; Glycolysis and gluconeogenesis; Metabolic Epileptic Disorders; 7q11.23 distal copy number variation; TCA cycle (aka Krebs or citric acid cycle)	Mitochondrial protein degradation; Gluconeogenesis; Citric acid cycle (TCA cycle)	10	0	517609	1.71121e+06	2.61532e+06	2.31906e+06	576866	780861	756839	3.64144e+06	1.12075e+06	726203	2.5839e+06	2.20257e+06	795887	244828	1.96451e+06	4.32503e+06	1.58711e+06	2.74603e+06
FALSE	High	Master Protein	P11277	Spectrin beta chain, erythrocytic OS=Homo sapiens OX=9606 GN=SPTB PE=1 SV=5	0	FALSE	72.035	16	30	30	199	26	2137	246.3	5.27	44377	174.02	29	26	cell organization and biogenesis	plasma membrane;other membranes;cytosol;cytoskeleton;other cell component	cytoskeletal activity	Pf00307, Pf00435	6710	ENSG00000070182	SPTB	hsa:6710; P11277; Q15510; Q15519		COPI-mediated anterograde transport; RAF/MAP kinase cascade; NCAM signaling for neurite out-growth; Interaction between L1 and Ankyrins	4	0	596702	458486	545944	394569	119890	231691	719537	693112	365090	3.3275e+06	92140.1	457210	399747	1.69286e+06	596266	540988	343920	144506
FALSE	High	Master Protein	Q9NQ84	G-protein coupled receptor family C group 5 member C OS=Homo sapiens OX=9606 GN=GPRC5C PE=1 SV=2	0	FALSE	71.606	27	10	22	1459	10	441	48.2	8.43	293103	1823.03	10	9	signal transduction	plasma membrane;other membranes;other cell component	enzyme regulator activity;other molecular function	Pf00003	55890	ENSG00000170412; ENSG00000291917	GPRC5C	B5BUN4; hsa:55890; Q2NL85; Q9NQ84; Q9NZG5	GPCRs, class C metabotropic glutamate, pheromone		1	0	7.91341e+06	1.41771e+07	1.94695e+06	4.73409e+06	1.60396e+07	2.11235e+07	1.94792e+07	9.02047e+06	2.32551e+06	1.45959e+06	8.79255e+06	1.89157e+07	1.67275e+07	5.41083e+07	7.288e+06	4.67205e+06	4.68326e+06	2.88815e+06
FALSE	High	Master Protein	Q9UKU9	Angiopoietin-related protein 2 OS=Homo sapiens OX=9606 GN=ANGPTL2 PE=1 SV=1	0	FALSE	71.381	38	20	25	1898	15	493	57.1	7.53	359284	2246.66	16	19	cell-cell signaling	non-structural extracellular	signal transduction activity or receptor binding	Pf00147	23452	ENSG00000136859	ANGPTL2	hsa:23452; Q5JT58; Q8NCH7; Q9UKU9			0	5	2.70599e+07	1.13535e+07	4.3622e+06	2.22457e+07	6.33211e+06	1.14438e+07	7.13773e+06	3.69982e+06	2.40624e+07	1.64354e+07	5.54675e+06	1.75134e+07	964935	2.02564e+07	1.95503e+06	7.25155e+06	1.05443e+07	1.37993e+07
FALSE	High	Master Protein	P42224	Signal transducer and activator of transcription 1-alpha/beta OS=Homo sapiens OX=9606 GN=STAT1 PE=1 SV=2	0	FALSE	71.37	33	23	25	212	23	750	87.3	6.05	51322	237.35	23	19	cell cycle OR cell proliferation;stress response;developmental processes;signal transduction;other biological processes	cytosol;nucleus;other cell component	signal transduction activity or receptor binding;nucleic acid binding activity;other molecular function	Pf00017, Pf01017, Pf02864, Pf02865, Pf12162, Pf21354	6772	ENSG00000115415	STAT1	A8K989; B2RCA0; D2KFR8; D3DPI7; hsa:6772; P42224; Q53S88; Q53XW4; Q68D00; Q9UDL5	IL-5 signaling pathway; RANKL/RANK signaling pathway; Thyroid stimulating hormone (TSH) signaling pathway; Leptin signaling pathway; Prolactin signaling pathway; IL-7 signaling pathway; Type III interferon signaling; IL-9 signaling pathway; Thymic stromal lymphopoietin (TSLP) signaling pathway; AGE/RAGE pathway; Allograft rejection; Interleukin-11 signaling pathway; Adipogenesis; Oncostatin M sig…	Signaling by SCF-KIT; Signaling by phosphorylated juxtamembrane, extracellular and kinase domain KIT mutants; Signaling by CSF1 (M-CSF) in myeloid cells; Regulation of RUNX2 expression and activity; PKR-mediated signaling; ISG15 antiviral mechanism; SARS-CoV-2 activates/modulates innate and adaptive immune responses; Signaling by ALK fusions and activated point mutants; Downstream signal transduc…	83	0	39463.6	1.81232e+07	4.06725e+06	2.49901e+06	146946	8.2655e+07	297994	256212	261668	33015.6	208527	190092	189774	16936.5	890654	1.02367e+06	1.20203e+06	5.40028e+07
FALSE	High	Master Protein	Q14152	Eukaryotic translation initiation factor 3 subunit A OS=Homo sapiens OX=9606 GN=EIF3A PE=1 SV=1	0	FALSE	71.369	20	27	28	316	27	1382	166.5	6.79	75032	273.78	27	24	cell organization and biogenesis;protein metabolism;other metabolic processes;other biological processes	cytosol;translational apparatus;nucleus;other cell component	nucleic acid binding activity;other molecular function	Pf01399	8661	ENSG00000107581	EIF3A	B1AMV5; B4DYS1; F5H335; hsa:8661; O00653; Q14152; Q15778	Translation factors; nsp1 from SARS-CoV-2 inhibits translation initiation in the host cell; NF1 copy number variation syndrome	L13a-mediated translational silencing of Ceruloplasmin expression; Translation initiation complex formation; Formation of a pool of free 40S subunits; Formation of the ternary complex, and subsequently, the 43S complex; Ribosomal scanning and start codon recognition; GTP hydrolysis and joining of the 60S ribosomal subunit	9	0	68772.8	276646	1.12484e+06	684624	235262	17767.1	307701	1.01855e+06	83832	5072.19	46446.4	437851	378252	62237.7	1.41184e+06	1.99235e+06	365223	1.12202e+06
FALSE	High	Master Protein	Q9H4M9	EH domain-containing protein 1 OS=Homo sapiens OX=9606 GN=EHD1 PE=1 SV=2	0	FALSE	71.179	47	19	25	457	16	534	60.6	6.83	98265	419.07	19	16	cell organization and biogenesis;transport;developmental processes;other biological processes	plasma membrane;other membranes;other cytoplasmic organelle;other cell component	other molecular function	Pf00350, Pf12763, Pf16880, Pf18150	10938	ENSG00000110047	EHD1	hsa:10938; O14611; Q2M3Q4; Q9H4M9; Q9UNR3	Insulin signaling	Factors involved in megakaryocyte development and platelet production	2	3	1.4151e+06	2.09426e+06	1.1741e+06	1.94887e+06	1.01772e+06	2.57659e+06	2.27536e+06	2.69603e+06	129074	278485	1.81647e+06	5.00729e+06	1.63123e+06	1.1446e+07	1.87343e+06	3.76646e+06	1.76226e+06	1.69956e+06
FALSE	High	Master Protein	P36578	Large ribosomal subunit protein uL4 OS=Homo sapiens OX=9606 GN=RPL4 PE=1 SV=5	0	FALSE	71.089	39	18	22	503	18	427	47.7	11.06	128418	462.51	18	13	protein metabolism;other metabolic processes	cytosol;ER/Golgi;translational apparatus;nucleus;other cell component	other molecular function	Pf00573, Pf14374	6124	ENSG00000174444	RPL4	A8K502; hsa:6124; P36578; P39029; Q4VBR0; Q969Z9	Cytoplasmic ribosomal proteins	L13a-mediated translational silencing of Ceruloplasmin expression; Formation of a pool of free 40S subunits; GTP hydrolysis and joining of the 60S ribosomal subunit; Regulation of expression of SLITs and ROBOs; Major pathway of rRNA processing in the nucleolus and cytosol; Nonsense Mediated Decay (NMD) enhanced by the Exon Junction Complex (EJC); SRP-dependent cotranslational protein targeting to…	14	0	1.57549e+06	7.2894e+06	4.39679e+06	5.45313e+06	1.8617e+07	1.11413e+07	1.57072e+07	7.327e+06	1.17664e+07	7.4481e+06	3.59362e+06	9.39952e+06	1.58293e+07	8.87622e+06	7.62476e+06	7.28161e+06	3.54911e+06	8.29886e+06
FALSE	High	Master Protein	P08603	Complement factor H OS=Homo sapiens OX=9606 GN=CFH PE=1 SV=4	0	FALSE	71.044	19	22	26	539	18	1231	139	6.61	106404	593.36	22	21	protein metabolism;stress response;other biological processes	non-structural extracellular;other cell component	other molecular function	Pf00084	3075	ENSG00000000971	CFH	A5PL14; hsa:3075; P08603; P78435; Q14570; Q2TAZ5; Q38G77; Q5TFM3; Q8N708; Q9NU86	Complement system; Dengue-2 interactions with complement and coagulation cascades; Complement system in neuronal development and plasticity; Network map of SARS-CoV-2 signaling pathway; Complement and coagulation cascades	Regulation of Complement cascade	6	5	3.4495e+06	1.69945e+06	1.2081e+06	1.38395e+06	5.56721e+06	2.66816e+06	1.25392e+06	1.32873e+06	1.28674e+06	2.94803e+06	1.57087e+06	1.39533e+06	553267	993212	768678	1.80993e+06	2.65028e+06	2.13472e+06
FALSE	High	Master Protein	A0A0C4DH25	Immunoglobulin kappa variable 3D-20 OS=Homo sapiens OX=9606 GN=IGKV3D-20 PE=3 SV=1	0	FALSE	74.319	49	17	18	6203	1	116	12.5	4.59	1534512	8721.36	17	3	other biological processes	non-structural extracellular;plasma membrane;other membranes;other cell component		Pf07686		ENSG00000211625	IGKV3D-20	A0A0C4DH25		Initial triggering of complement; Classical antibody-mediated complement activation; Immunoregulatory interactions between a Lymphoid and a non-Lymphoid cell; Cell surface interactions at the vascular wall; FCGR activation; Regulation of actin dynamics for phagocytic cup formation; Role of phospholipids in phagocytosis; Scavenging of heme from plasma; Role of LAT2/NTAL/LAB on calcium mobilization…	19	0	1.04902e+07	7.79544e+06	7.71136e+06	1.94621e+07	8.65454e+06	2.46943e+06	4.51858e+06	1.41172e+06	2.46513e+07	1.99779e+07	1.12971e+07	8.41971e+06	9.37794e+06	7.57955e+06	4.42001e+06	8.53079e+06	8.24698e+06	2.4116e+07
FALSE	High	Master Protein	A0A087WSY6	Immunoglobulin kappa variable 3D-15 OS=Homo sapiens OX=9606 GN=IGKV3D-15 PE=3 SV=6	0	FALSE	74.283	43	19	24	1364	1	115	12.5	5.19	440377	725.84	19	2	other biological processes	non-structural extracellular;plasma membrane;other membranes;other cell component		Pf07686		ENSG00000224041	IGKV3D-15	A0A087WSY6			0	14	7.17451e+06	6.34326e+06	4.31451e+06	4.95915e+06	3.11483e+06	2.83538e+06	2.98116e+06	1.51387e+06	6.68358e+06	1.0544e+07	4.20185e+06	2.75866e+06	1.78488e+06	3.73434e+06	2.08801e+06	2.03801e+06	3.59711e+06	4.1236e+06
FALSE	High	Master Protein	O15144	Actin-related protein 2/3 complex subunit 2 OS=Homo sapiens OX=9606 GN=ARPC2 PE=1 SV=1	0	FALSE	70.769	56	17	21	840	17	300	34.3	7.36	198254	774.52	17	16	cell organization and biogenesis;other biological processes	plasma membrane;other membranes;cytosol;cytoskeleton;nucleus;other cytoplasmic organelle;other cell component	cytoskeletal activity	Pf04045	10109	ENSG00000163466	ARPC2	hsa:10109; O15144; Q92801; Q9P1D4	Pathogenic Escherichia coli infection	Regulation of actin dynamics for phagocytic cup formation; FCGR3A-mediated phagocytosis; RHO GTPases Activate WASPs and WAVEs; Clathrin-mediated endocytosis; EPHB-mediated forward signaling	6	0	991276	1.6331e+06	2.07258e+06	2.60048e+06	412555	1.41596e+06	2.62766e+06	6.16873e+06	329392	379859	6.74682e+06	5.0818e+06	148052	2.83408e+06	4.56298e+06	1.07618e+07	2.79593e+06	2.12755e+06
FALSE	High	Master Protein	Q92597	Protein NDRG1 OS=Homo sapiens OX=9606 GN=NDRG1 PE=1 SV=1	0	FALSE	70.727	48	13	21	330	13	394	42.8	5.82	80540	433.81	13	9	cell organization and biogenesis;stress response;developmental processes;signal transduction;other biological processes	plasma membrane;other membranes;cytosol;cytoskeleton;nucleus;other cytoplasmic organelle;other cell component	cytoskeletal activity;other molecular function	Pf03096	10397	ENSG00000104419	NDRG1	B3KR80; B7Z446; hsa:10397; O15207; Q6IBG2; Q92597; Q9NYR6; Q9UK29	Androgen receptor network in prostate cancer; VEGFA-VEGFR2 signaling; Hippo-YAP signaling; Leukocyte-intrinsic Hippo pathway functions; Intracellular trafficking proteins involved in CMT neuropathy; Pleural mesothelioma; Macrophage-stimulating protein (MSP) signaling network map	TP53 regulates transcription of several additional cell death genes whose specific roles in p53-dependent apoptosis remain uncertain	8	0	691457	1.08102e+06	932495	905784	139005	780940	481334	1.58514e+06	26902	80816.1	112476	376538	925024	312876	3.16195e+06	2.01191e+06	618868	865397
FALSE	High	Master Protein	Q6EMK4	Vasorin OS=Homo sapiens OX=9606 GN=VASN PE=1 SV=1	0	FALSE	70.67	35	18	21	3499	18	673	71.7	7.39	863605	5266.09	12	17	stress response;other biological processes	non-structural extracellular;extracellular matrix;plasma membrane;other membranes;mitochondrion;other cell component	other molecular function	Pf00008, Pf13855	114990	ENSG00000168140; ENSG00000274334	VASN	hsa:114990; Q6EMK4; Q6UXL4; Q6UXL5; Q96CX1			0	0	4.12116e+07	3.15739e+07	1.39032e+07	2.27456e+07	2.83157e+07	4.75259e+07	1.70086e+07	9.69713e+06	2.59633e+07	1.55178e+07	2.6144e+07	5.06885e+07	5.85861e+07	4.32234e+07	1.75704e+07	1.02472e+07	2.32653e+07	1.28335e+07
FALSE	High	Master Protein	Q15181	Inorganic pyrophosphatase OS=Homo sapiens OX=9606 GN=PPA1 PE=1 SV=2	0	FALSE	70.452	62	14	17	723	13	289	32.6	5.86	155924	615.51	14	14	other metabolic processes	cytosol;other cell component	other molecular function	Pf00719	5464	ENSG00000180817	PPA1	hsa:5464; Q15181; Q2M348; Q5SQT7; Q6P7P4; Q9UQJ5; Q9Y5B1		Cytosolic tRNA aminoacylation; Pyrophosphate hydrolysis	2	1	621704	732152	1.40788e+06	1.0628e+06	145338	220353	444396	1.95865e+06	450192	176828	414722	1.16321e+06	1.87149e+06	686166	3.71924e+06	1.57534e+06	1.3411e+06	2.67107e+06
FALSE	High	Master Protein	P09972	Fructose-bisphosphate aldolase C OS=Homo sapiens OX=9606 GN=ALDOC PE=1 SV=2	0	FALSE	70.432	55	21	26	953	12	364	39.4	6.87	302500	809.41	20	16	other metabolic processes;other biological processes	non-structural extracellular;cytosol;cytoskeleton;other cell component	cytoskeletal activity;other molecular function	Pf00274	230	ENSG00000109107	ALDOC	B2R5R3; hsa:230; P09972; Q3SYL3; Q6FH94; Q6P0L5	Clear cell renal cell carcinoma pathways; Glycolysis and gluconeogenesis; Metabolic Epileptic Disorders	Neutrophil degranulation; Glycolysis; Gluconeogenesis	6	0	304869	262041	147852	87766.1		100099		1.11833e+06	174251	72735.9	580505	558053	796339	162249	1.56155e+06	1.16962e+06	1.27641e+06	608232
FALSE	High	Master Protein	Q14764	Major vault protein OS=Homo sapiens OX=9606 GN=MVP PE=1 SV=4	0	FALSE	70.405	27	25	28	402	25	893	99.3	5.48	91379	405.03	25	24	transport;signal transduction;other biological processes	non-structural extracellular;cytosol;cytoskeleton;nucleus;other cell component	other molecular function	Pf01505, Pf11978, Pf17794, Pf17795, Pf17796	9961	ENSG00000013364	MVP	hsa:9961; Q14764; Q96BG4; Q9BPW6; Q9BQT1; Q9UBD1	16p11.2 proximal deletion syndrome	Neutrophil degranulation	2	0	193811	501089	2.28412e+06	2.17319e+06	463358	194828	819299	1.95575e+06	385695	382317	744832	1.8845e+06	1.25952e+06	199838	2.57761e+06	2.7014e+06	3.00774e+06	2.22307e+06
FALSE	High	Master Protein	P24855	Deoxyribonuclease-1 OS=Homo sapiens OX=9606 GN=DNASE1 PE=1 SV=1	0	FALSE	70.371	49	10	19	4192	10	282	31.4	4.91	939507	7586.64	8	8	DNA metabolism;other metabolic processes;other biological processes	non-structural extracellular;nucleus;other cell component	cytoskeletal activity;nucleic acid binding activity;other molecular function	Pf03372	1773	ENSG00000213918	DNASE1	B4DV35; hsa:1773; P24855; Q14UU9; Q14UV0			0	0	9.27844e+06	3.57526e+07	9.3915e+06	3.43754e+07	1.70028e+07	1.90469e+07	6.16824e+07	1.5691e+07	2.24373e+07	1.54633e+07	4.65346e+07	2.51714e+07	4.14204e+07	1.31725e+08	1.07663e+07	1.84223e+07	9.00202e+06	1.65183e+07
FALSE	High	Master Protein	P30043	Flavin reductase (NADPH) OS=Homo sapiens OX=9606 GN=BLVRB PE=1 SV=3	0	FALSE	70.317	69	16	19	519	16	206	22.1	7.65	141857	420.54	16	10	other metabolic processes	plasma membrane;other membranes;cytosol;nucleus;other cell component	other molecular function	Pf13460	645	ENSG00000090013	BLVRB	A6NKD8; B2R5C6; hsa:645; P30043; P32078; P53005; Q32LZ2	Nuclear receptors meta-pathway; NRF2 pathway; IL-10 anti-inflammatory signaling pathway	Cytoprotection by HMOX1; Heme degradation	5	0	2.23557e+06	3.22901e+06	1.97117e+06	2.64149e+06	987154	2.46979e+06	643847	3.51877e+06	465806	1.04436e+07	1.62953e+06	4.82455e+06	1.13242e+06	4.02129e+06	3.09514e+06	4.45765e+06	2.54987e+06	2.6829e+06
FALSE	High	Master Protein	Q6FI13	Histone H2A type 2-A OS=Homo sapiens OX=9606 GN=H2AC18 PE=1 SV=3	0	FALSE	72.446	65	15	17	3082	1	130	14.1	10.9	748650	3784.04	15	9		nucleus;other cell component	nucleic acid binding activity;other molecular function	Pf00125, Pf16211	723790; 8337	ENSG00000288825; ENSG00000288859	H2AC18; H2AC19	B2R5F0; hsa:723790; hsa:8337; P20670; Q6FI13		UCH proteinases; Ub-specific processing proteases; RUNX1 regulates transcription of genes involved in differentiation of HSCs; HCMV Early Events; Formation of the beta-catenin:TCF transactivating complex; Estrogen-dependent gene expression; Amyloid fiber formation; Meiotic synapsis; HCMV Late Events; Transcriptional regulation by small RNAs; Deposition of new CENPA-containing nucleosomes at the c…	42	1		1.46514e+06	916202	322414	235492	280259	306389	1.59131e+06			1.5846e+06	250708	638323		739408	3.41562e+06	1.8636e+06	1.78138e+06
FALSE	High	Master Protein	Q9UJU6	Drebrin-like protein OS=Homo sapiens OX=9606 GN=DBNL PE=1 SV=1	0	FALSE	70.192	48	19	21	364	19	430	48.2	5.05	87647	374.92	19	14	cell organization and biogenesis;transport;developmental processes;signal transduction;other biological processes	non-structural extracellular;plasma membrane;other membranes;cytosol;cytoskeleton;ER/Golgi;other cytoplasmic organelle;other cell component	enzyme regulator activity;cytoskeletal activity;other molecular function	Pf00241, Pf14604	28988	ENSG00000136279	DBNL	A4D2I9; B4DDP6; B4DEM2; C9J7P1; hsa:28988; P84070; Q6IAI8; Q96F30; Q96K74; Q9HBN8; Q9NR72; Q9UJU6	T-cell receptor signaling pathway	Neutrophil degranulation; Neurexins and neuroligins; Caspase-mediated cleavage of cytoskeletal proteins	4	0	1.06721e+06	2.41507e+06	3.96818e+06	1.71899e+06	1.92158e+06	794050	1.66718e+06	2.92689e+06	2.39963e+06	566241	1.09479e+06	778838	5.19535e+06	1.24349e+06	3.80108e+06	4.02718e+06	2.06675e+06	3.56518e+06
FALSE	High	Master Protein	O14745	Na(+)/H(+) exchange regulatory cofactor NHE-RF1 OS=Homo sapiens OX=9606 GN=NHERF1 PE=1 SV=4	0	FALSE	69.95	55	18	25	440	18	358	38.8	5.77	100083	528.28	17	18	cell-cell signaling;cell organization and biogenesis;transport;developmental processes;signal transduction;other biological processes	plasma membrane;other membranes;cytoskeleton;other cell component	signal transduction activity or receptor binding;transporter activity;cytoskeletal activity;other molecular function	Pf00595, Pf09007	9368	ENSG00000109062	NHERF1	B3KY21; hsa:9368; O14745; O43552; Q86WQ5	TAR syndrome		1	0	1.57885e+06	774683	502158	1.39377e+06	7.14074e+06	3.29548e+06	964410	690919	206045	624373	1.39138e+06	2.45808e+06	3.32787e+06	1.87344e+06	1.41636e+06	955544	469324	2.12522e+06
FALSE	High	Master Protein	P60660	Myosin light polypeptide 6 OS=Homo sapiens OX=9606 GN=MYL6 PE=1 SV=2	0	FALSE	69.692	64	12	17	1120	12	151	16.9	4.65	249146	1370.88	11	9	other biological processes	cytosol;cytoskeleton;other cell component	cytoskeletal activity;other molecular function		4637	ENSG00000092841	MYL6	hsa:4637; P16475; P24572; P24573; P60660; Q12790; Q561V9; Q6IAZ0; Q6IPY5	Ciliary landscape	RHO GTPases activate CIT; EPHA-mediated growth cone collapse; Sema4D induced cell migration and growth-cone collapse; Smooth Muscle Contraction; RHO GTPases activate PKNs; RHO GTPases Activate ROCKs; RHO GTPases activate PAKs	8	0	599694	1.21917e+06	1.82316e+06	801213	1.11009e+06	891382	1.63637e+06	4.16665e+06	555064	171484	890679	1.49703e+06	1.15453e+07	920029	3.15765e+06	6.49614e+06	1.97315e+06	4.40519e+06
FALSE	High	Master Protein	P16104	Histone H2AX OS=Homo sapiens OX=9606 GN=H2AX PE=1 SV=2	0	FALSE	72.32	59	15	19	2899	1	143	15.1	10.74	727158	3393.56	15	7	cell cycle OR cell proliferation;cell organization and biogenesis;DNA metabolism;other metabolic processes;stress response;developmental processes;signal transduction;other biological processes	cytoskeleton;nucleus;other cell component	nucleic acid binding activity;other molecular function	Pf00125, Pf16211	3014	ENSG00000188486	H2AX	hsa:3014; P16104; Q4ZGJ7; Q6IAS5	miRNA regulation of DNA damage response; miRNAs involved in DNA damage response; Proteasome degradation; FBXL10 enhancement of MAP/ERK signaling in diffuse large B-cell lymphoma; DNA repair pathways, full network; 5q35 copy number variation; DNA damage response	RUNX1 regulates transcription of genes involved in differentiation of HSCs; RMTs methylate histone arginines; Amyloid fiber formation; Meiotic synapsis; Transcriptional regulation by small RNAs; Deposition of new CENPA-containing nucleosomes at the centromere; B-WICH complex positively regulates rRNA expression; Recruitment and ATM-mediated phosphorylation of repair and signaling proteins at DNA …	47	14	1.3126e+07	2.41246e+07	4.73552e+07	1.64245e+07	2.77693e+06	1.15153e+07	9.93996e+06	9.018e+07	2.27805e+06	8.23501e+06	1.2922e+08	3.73824e+07	1.38251e+07	4.23892e+06	5.92382e+07	9.6875e+07	5.63812e+07	2.29169e+07
FALSE	High	Master Protein	Q9UHL4	Dipeptidyl peptidase 2 OS=Homo sapiens OX=9606 GN=DPP7 PE=1 SV=3	0	FALSE	69.258	43	15	25	865	15	492	54.3	6.32	191070	1044.65	15	14	protein metabolism;other metabolic processes	non-structural extracellular;ER/Golgi;other cytoplasmic organelle;other cell component	other molecular function	Pf05577	29952	ENSG00000176978	DPP7	A8K7U7; hsa:29952; Q5VSF1; Q969X4; Q9UHL4		Neutrophil degranulation	1	0	3.54941e+06	1.5967e+06	2.98643e+06	1.01213e+06	2.78181e+06	2.87801e+06	7.76783e+06	1.49158e+06	2.66653e+06	2.19929e+06	2.47957e+06	2.75874e+06	1.85109e+06	4.84919e+06	1.10528e+06	601736	3.19985e+06	1.03043e+06
FALSE	High	Master Protein	A0A075B6P5	Immunoglobulin kappa variable 2-28 OS=Homo sapiens OX=9606 GN=IGKV2-28 PE=3 SV=1	0	FALSE	69.17	67	15	16	1771	6	120	12.9	5.94	551758	1614.55	15	2	other biological processes	non-structural extracellular;plasma membrane;other membranes;other cell component		Pf07686		ENSG00000244116; ENSG00000282025	IGKV2-28	A0A075B6P5		Initial triggering of complement; Classical antibody-mediated complement activation; Immunoregulatory interactions between a Lymphoid and a non-Lymphoid cell; Cell surface interactions at the vascular wall; FCGR activation; Regulation of actin dynamics for phagocytic cup formation; Role of phospholipids in phagocytosis; Scavenging of heme from plasma; Role of LAT2/NTAL/LAB on calcium mobilization…	19	9	4.22862e+07	3.31474e+07	2.7983e+07	4.32778e+07	6.17193e+06	7.52378e+06	5.84182e+06	4.73393e+06	5.59687e+07	5.81755e+07	2.33453e+07	1.6375e+07	6.41211e+06	1.48163e+07	7.94567e+06	1.69887e+07	2.55726e+07	4.27706e+07
FALSE	High	Master Protein	P08185	Corticosteroid-binding globulin OS=Homo sapiens OX=9606 GN=SERPINA6 PE=1 SV=1	0	FALSE	69.072	39	14	18	2903	11	405	45.1	6.04	690303	3522.12	13	12	other metabolic processes	non-structural extracellular	enzyme regulator activity;other molecular function	Pf00079	866	ENSG00000170099; ENSG00000277405	SERPINA6	A8K456; hsa:866; P08185; Q7Z2Q9		Prednisone ADME; Glucocorticoid biosynthesis	2	0	1.42028e+07	2.56047e+07	1.12372e+07	1.12051e+07	1.17616e+07	3.11985e+06	1.22939e+07	1.76785e+06	4.97079e+07	1.84747e+07	1.01836e+07	4.24261e+06	6.22162e+06	1.39527e+07	4.18495e+06	2.19523e+06	1.28369e+07	9.68743e+06
FALSE	High	Master Protein	P08183	ATP-dependent translocase ABCB1 OS=Homo sapiens OX=9606 GN=ABCB1 PE=1 SV=3	0	FALSE	68.987	22	27	28	730	27	1280	141.4	9	148251	659.19	26	27	cell cycle OR cell proliferation;cell organization and biogenesis;other metabolic processes;transport;other biological processes	plasma membrane;other membranes;other cell component	transporter activity;other molecular function	Pf00005, Pf00664	5243	ENSG00000085563	ABCB1	A8K294; B5AK60; hsa:5243; P08183; Q12755; Q14812	Codeine and morphine metabolism; Drug induction of bile acid pathway; Allograft rejection; Constitutive androstane receptor pathway; Pregnane X receptor pathway; Vitamin D receptor pathway; Nuclear receptors meta-pathway; Nuclear receptors in lipid metabolism and toxicity; Imatinib and chronic myeloid leukemia; lncRNA-mediated mechanisms of therapeutic resistance; Male infertility; Proximal tubul…	Abacavir transmembrane transport; ABC-family proteins mediated transport; Prednisone ADME; Atorvastatin ADME	16	0	2.31256e+06	1.75801e+06	295368	794021	4.71868e+06	4.06282e+06	5.60333e+06	1.8123e+06	60742.4	838783	2.74694e+06	5.80772e+06	2.168e+06	1.20937e+07	1.21959e+06	1.93827e+06	2.33076e+06	634531
FALSE	High	Master Protein	P00352	Aldehyde dehydrogenase 1A1 OS=Homo sapiens OX=9606 GN=ALDH1A1 PE=1 SV=2	0	FALSE	68.723	46	20	21	1244	17	501	54.8	6.73	278915	947.88	20	18	other metabolic processes;other biological processes	cytosol;other cell component	enzyme regulator activity;other molecular function	Pf00171	216	ENSG00000165092	ALDH1A1	hsa:216; O00768; P00352; Q5SYR1	Folate-alcohol and cancer pathway hypotheses; Fatty acid omega-oxidation; Dopaminergic neurogenesis; Amino acid metabolism; Ethanol effects on histone modifications; Disorders of fructose metabolism; Omega-6-fatty acids in senescence; Vitamin A and carotenoid metabolism	RA biosynthesis pathway; Ethanol oxidation; Fructose catabolism	11	2	2.96248e+06	3.84989e+06	2.02051e+06	3.31985e+06	1.94289e+06	3.26393e+06	1.89219e+06	1.51502e+06	1.87101e+06	1.71447e+06	1.43532e+06	5.0941e+06	1.01096e+06	8.54615e+06	2.96227e+06	1.05196e+06	3.52154e+06	2.35289e+06
FALSE	High	Master Protein	P78324	Tyrosine-protein phosphatase non-receptor type substrate 1 OS=Homo sapiens OX=9606 GN=SIRPA PE=1 SV=2	0	FALSE	68.546	32	15	19	1470	2	504	54.9	6.98	362720	1659.27	15	13	cell adhesion;stress response;other biological processes	plasma membrane;other membranes;other cell component	enzyme regulator activity;other molecular function	Pf07654, Pf07686	140885	ENSG00000198053	SIRPA	A2A2E1; A8K411; B2R6C3; hsa:140885; O00683; O43799; P78324; Q8N517; Q8TAL8; Q9H0Z2; Q9UDX2; Q9UIJ6; Q9Y4U9	Prolactin signaling pathway; Brain-derived neurotrophic factor (BDNF) signaling pathway; Cardiac progenitor differentiation; Male infertility	Neutrophil degranulation; Cell surface interactions at the vascular wall; Signal regulatory protein family interactions	7	15	2.42534e+07	4.00851e+07	6.78352e+06	1.81421e+07	7.26113e+06	5.12534e+06	1.67362e+07	7.17519e+06	2.28495e+07	2.1417e+07	1.72917e+07	5.92842e+06	4.96369e+07	3.12842e+07	5.67719e+06	9.91186e+06	3.84545e+07	3.40018e+07
FALSE	High	Master Protein	P19801	Amiloride-sensitive amine oxidase [copper-containing] OS=Homo sapiens OX=9606 GN=AOC1 PE=1 SV=4	0	FALSE	68.502	28	20	22	1371	20	751	85.3	7.09	316749	1290.32	20	18	other metabolic processes;stress response;other biological processes	non-structural extracellular;plasma membrane;other membranes;other cytoplasmic organelle;other cell component	other molecular function	Pf01179, Pf02727, Pf02728	26	ENSG00000002726	AOC1	C9J690; hsa:26; P19801; Q16683; Q16684; Q56II4; Q6GU42	Tryptophan metabolism	Neutrophil degranulation; Phase I - Functionalization of compounds	3	0	1.24574e+07	7.81373e+06	919997	6.38541e+06	5.50547e+06	6.34573e+06	1.18174e+07	2.30893e+06	4.37623e+06	5.5957e+06	554873	5.20304e+06	2.26272e+06	4.25226e+06	1.04966e+06	2.54605e+06	5.28784e+06	8.28227e+06
FALSE	High	Master Protein	P02766	Transthyretin OS=Homo sapiens OX=9606 GN=TTR PE=1 SV=1	0	FALSE	68.441	76	14	17	1919	14	147	15.9	5.76	423102	2858.57	14	10	other metabolic processes;signal transduction	non-structural extracellular;other cytoplasmic organelle	signal transduction activity or receptor binding;other molecular function	Pf00576	7276	ENSG00000118271	TTR	hsa:7276; P02766; Q549C7; Q6IB96; Q9UBZ6; Q9UCM9		Neutrophil degranulation; Amyloid fiber formation; Retinoid metabolism and transport; Non-integrin membrane-ECM interactions; The canonical retinoid cycle in rods (twilight vision); Retinoid cycle disease events	6	0	385425	2.10626e+06	2.09835e+06	2.05342e+06	1.49491e+07	2.26225e+06	4.48607e+06	3.26918e+06	1.79596e+07	2.9852e+07	4.63419e+06	2.09165e+06	1.06742e+07	3.37835e+06	1.12031e+06	1.67962e+06	1.11332e+06	4.26818e+06
FALSE	High	Master Protein	Q02790	Peptidyl-prolyl cis-trans isomerase FKBP4 OS=Homo sapiens OX=9606 GN=FKBP4 PE=1 SV=3	0	FALSE	68.168	43	19	20	384	19	459	51.8	5.43	105274	339.44	19	16	cell organization and biogenesis;protein metabolism;other metabolic processes;transport;developmental processes;signal transduction;other biological processes	cytosol;cytoskeleton;mitochondrion;nucleus;other cell component	cytoskeletal activity;other molecular function	Pf00254, Pf00515	2288	ENSG00000004478	FKBP4	D3DUQ1; hsa:2288; Q02790; Q9UCP1; Q9UCV7	Androgen receptor signaling pathway	Potential therapeutics for SARS; HSP90 chaperone cycle for steroid hormone receptors (SHR) in the presence of ligand; Estrogen-dependent gene expression; Attenuation phase	6	0	995025	1.87121e+06	643876	394011	392252	665515	422622	3.63748e+06	132642	126041	35504.2	1.34125e+06	371703	1.03787e+06	2.70252e+06	3.26966e+06	2.64664e+06	1.95077e+06
FALSE	High	Master Protein	Q9Y6W3	Calpain-7 OS=Homo sapiens OX=9606 GN=CAPN7 PE=1 SV=1	0	FALSE	67.823	34	24	26	334	24	813	92.6	7.65	71792	292.45	24	22	protein metabolism;other biological processes	cytosol;cytoskeleton;nucleus	other molecular function	Pf00648, Pf01067, Pf04212	23473	ENSG00000131375	CAPN7	hsa:23473; Q9Y6W3	Integrin-mediated cell adhesion	Degradation of the extracellular matrix	2	0	1.52245e+06	959032	1.50827e+06	1.43269e+06	1.25813e+06	1.00822e+07	3.24998e+06	1.51973e+06	368683	275945	1.08138e+06	3.0875e+06	839323	1.12986e+07	548009	537458	1.07047e+06	893034
FALSE	High	Master Protein	Q14240	Eukaryotic initiation factor 4A-II OS=Homo sapiens OX=9606 GN=EIF4A2 PE=1 SV=2	0	FALSE	67.649	38	20	23	651	5	407	46.4	5.48	149748	701.61	20	16	protein metabolism;other metabolic processes;other biological processes	cytosol;translational apparatus;other cell component	nucleic acid binding activity;other molecular function	Pf00270, Pf00271	1974	ENSG00000156976	EIF4A2	D3DNU9; hsa:1974; Q14240; Q53XJ6; Q96B90; Q96EA8	Translation factors; Translation inhibitors in chronically activated PDGFRA cells	L13a-mediated translational silencing of Ceruloplasmin expression; GTP hydrolysis and joining of the 60S ribosomal subunit; Deadenylation of mRNA; M-decay: degradation of maternal mRNAs by maternally stored factors; ISG15 antiviral mechanism; Z-decay: degradation of maternal mRNAs by zygotically expressed factors; Translation initiation complex formation; Ribosomal scanning and start codon recogn…	11	0	72320.9	9191.56	153309	293753	70453.7	49337.5	58175.5	234018		7923.19	8548.68	191408		48886.5	512677	582859	265449	223921
FALSE	High	Master Protein	P55290	Cadherin-13 OS=Homo sapiens OX=9606 GN=CDH13 PE=1 SV=1	0	FALSE	67.506	28	17	19	1401	17	713	78.2	4.98	294964	1578.54	16	14	cell adhesion;cell cycle OR cell proliferation;cell organization and biogenesis;developmental processes;signal transduction;other biological processes	non-structural extracellular;plasma membrane;other membranes;other cell component	other molecular function	Pf00028, Pf08758	1012	ENSG00000140945	CDH13	A8W476; A8W477; B7Z590; C9JRI6; hsa:1012; J3KN62; P55290; Q6GTW4; Q8TBX3	Clear cell renal cell carcinoma pathways; Hippo signaling regulation pathways; Hippo-Merlin signaling dysregulation; Pleural mesothelioma	Adherens junctions interactions	5	0	2.54795e+06	6.91679e+06	2.00647e+06	6.78824e+06	4.42522e+06	1.80073e+06	3.90021e+06	1.61456e+06	2.06398e+07	1.04397e+07	9.6178e+06	3.94873e+06	1.80748e+07	8.76313e+06	1.46387e+06	2.87394e+06	4.77259e+06	1.2661e+07
FALSE	High	Master Protein	A0M8Q6	Immunoglobulin lambda constant 7 OS=Homo sapiens OX=9606 GN=IGLC7 PE=1 SV=3	0	FALSE	70.51	56	18	20	3020	1	106	11.2	8.29	954104	3346.12	18	4	signal transduction;other biological processes	non-structural extracellular;plasma membrane;other membranes;other cell component	other molecular function	Pf07654			IGLC7	A0A075B6L1; A0M8Q6		Initial triggering of complement; Classical antibody-mediated complement activation; Immunoregulatory interactions between a Lymphoid and a non-Lymphoid cell; Cell surface interactions at the vascular wall; FCGR activation; Regulation of actin dynamics for phagocytic cup formation; Role of phospholipids in phagocytosis; Scavenging of heme from plasma; Role of LAT2/NTAL/LAB on calcium mobilization…	19	0		321966			169772		1.15751e+06		2.91218e+06	882233	318111						533234	1.62309e+06
FALSE	High	Master Protein	Q7L576	Cytoplasmic FMR1-interacting protein 1 OS=Homo sapiens OX=9606 GN=CYFIP1 PE=1 SV=1	0	FALSE	67.475	18	23	24	461	10	1253	145.1	6.9	114028	418.27	23	21	cell organization and biogenesis;developmental processes;signal transduction;other biological processes	non-structural extracellular;cytosol;other cell component	cytoskeletal activity;nucleic acid binding activity;other molecular function	Pf05994, Pf07159	23191	ENSG00000273749; ENSG00000288461	CYFIP1	A8K6D9; hsa:23191; Q14467; Q5IED0; Q6ZSX1; Q7L576; Q9BSD9; Q9BVC7	Brain-derived neurotrophic factor (BDNF) signaling pathway; Prader-Willi and Angelman syndrome; Fragile X syndrome; Disruption of postsynaptic signaling by CNV; 15q11.2 copy number variation syndrome; G13 signaling pathway	Neutrophil degranulation; Regulation of actin dynamics for phagocytic cup formation; FCGR3A-mediated phagocytosis; VEGFA-VEGFR2 Pathway; RAC1 GTPase cycle; RHOG GTPase cycle; RHO GTPases Activate WASPs and WAVEs; RAC2 GTPase cycle; RAC3 GTPase cycle	15	12	608321	2.43257e+06	2.5987e+06	2.03413e+06	231485	892315	918581	4.40437e+06	282826	350182	614066	1.97879e+06	1.73058e+06	1.24323e+06	1.75268e+06	3.82834e+06	1.45828e+06	1.48321e+06
FALSE	High	Master Protein	P61626	Lysozyme C OS=Homo sapiens OX=9606 GN=LYZ PE=1 SV=1	0	FALSE	67.466	59	12	18	1657	12	148	16.5	9.16	617214	1198.62	12	10	other metabolic processes;stress response;other biological processes	non-structural extracellular;other cytoplasmic organelle;other cell component	other molecular function	Pf00062	4069	ENSG00000090382	LYZ	hsa:4069; P00695; P61626; Q13170; Q9UCF8	Macrophage markers; Pancreatic cancer subtypes	Amyloid fiber formation; Neutrophil degranulation; Antimicrobial peptides	5	0	6.16034e+06	5.28645e+06	1.36523e+07	4.71338e+06	2.11e+06	1.09869e+07	3.0117e+06	6.14584e+07	893514	7.40189e+06	7.56242e+07	7.11027e+06	2.26511e+06	3.06415e+06	8.75423e+07	6.32269e+07	3.70863e+07	9.09012e+06
FALSE	High	Master Protein	P01019	Angiotensinogen OS=Homo sapiens OX=9606 GN=AGT PE=1 SV=4	0	FALSE	67.373	29	12	17	1087	12	476	52	6.09	227070	1663.68	12	11	cell-cell signaling;cell organization and biogenesis;developmental processes;signal transduction;other biological processes	non-structural extracellular;cytosol	signal transduction activity or receptor binding;enzyme regulator activity	Pf00079	183	ENSG00000135744	AGT	P01019; Q16358; Q16359; Q96F91	Physiological and pathological hypertrophy of the heart; MicroRNAs in cardiomyocyte hypertrophy; Adipogenesis; IL6 signaling pathway; Renin-angiotensin-aldosterone system (RAAS); SARS-CoV-2 and ACE2 receptor: molecular mechanisms; COVID-19 adverse outcome pathway; RAS and bradykinin pathways in COVID-19; ACE inhibitor pathway; Monoamine transport	G alpha (q) signalling events; PPARA activates gene expression; G alpha (i) signalling events; Peptide ligand-binding receptors; Metabolism of Angiotensinogen to Angiotensins	15	0	6.44978e+06	1.43271e+07	3.59074e+06	2.714e+06	4.12162e+06	1.8349e+06	2.02873e+06	1.31356e+06	3.4612e+07	1.93599e+07	2.83354e+06	2.88525e+06	2.58524e+06	4.95632e+06	1.00511e+06	1.09892e+06	1.37126e+06	1.6924e+06
FALSE	High	Master Protein	P22792	Carboxypeptidase N subunit 2 OS=Homo sapiens OX=9606 GN=CPN2 PE=1 SV=3	0	FALSE	67.335	34	15	22	2335	15	545	60.5	5.99	534638	2544.58	15	13	other biological processes	non-structural extracellular;extracellular matrix	enzyme regulator activity	Pf13855	1370	ENSG00000178772	CPN2	B2RPE7; hsa:1370; P22792; Q86SU4; Q8N5V4		Regulation of Complement cascade	1	0	1.14012e+07	5.219e+06	2.55146e+06	8.36531e+06	1.00916e+07	1.81962e+07	4.21727e+06	2.62855e+06	3.0441e+06	3.80446e+06	4.62467e+06	9.53997e+06	7.07898e+06	1.708e+07	2.55371e+06	1.68561e+06	7.71239e+06	5.53929e+06
FALSE	High	Master Protein	P39023	Large ribosomal subunit protein uL3 OS=Homo sapiens OX=9606 GN=RPL3 PE=1 SV=2	0	FALSE	67.326	44	18	22	544	18	403	46.1	10.18	170454	368.11	18	14	protein metabolism;other metabolic processes;other biological processes	cytosol;translational apparatus;nucleus;other cell component	other molecular function	Pf00297	6122	ENSG00000100316	RPL3	B2RDV9; hsa:6122; P39023; Q15548; Q5I0G0	Cytoplasmic ribosomal proteins	Regulation of expression of SLITs and ROBOs; L13a-mediated translational silencing of Ceruloplasmin expression; Formation of a pool of free 40S subunits; GTP hydrolysis and joining of the 60S ribosomal subunit; Major pathway of rRNA processing in the nucleolus and cytosol; Nonsense Mediated Decay (NMD) enhanced by the Exon Junction Complex (EJC); SRP-dependent cotranslational protein targeting to…	14	0	3.53406e+06	4.5111e+06	5.1005e+06	4.72267e+06	2.54839e+06	1.94578e+06	2.34128e+06	8.15523e+06	1.30216e+06	909815	1.48811e+06	4.62641e+06	2.82605e+06	2.99111e+06	7.79725e+06	1.00276e+07	1.47359e+07	4.46174e+06
FALSE	High	Master Protein	P50990	T-complex protein 1 subunit theta OS=Homo sapiens OX=9606 GN=CCT8 PE=1 SV=4	0	FALSE	67.016	39	20	21	471	20	548	59.6	5.6	100600	602.29	20	20	protein metabolism;other metabolic processes;other biological processes	non-structural extracellular;cytosol;cytoskeleton;nucleus;other cytoplasmic organelle;other cell component	other molecular function	Pf00118	10694	ENSG00000156261; ENSG00000291533	CCT8	A6NN54; B4DEM7; B4DQH4; hsa:10694; P50990; Q4VBP8	16p11.2 proximal deletion syndrome	Association of TriC/CCT with target proteins during biosynthesis; Neutrophil degranulation; Formation of tubulin folding intermediates by CCT/TriC; BBSome-mediated cargo-targeting to cilium; Cooperation of PDCL (PhLP1) and TRiC/CCT in G-protein beta folding; Prefoldin mediated transfer of substrate to CCT/TriC; Folding of actin by CCT/TriC	8	0	1.01369e+06	2.03041e+06	1.14035e+06	1.97128e+06	127491	825100	1.12095e+06	5.88621e+06	260749	622632	1.05768e+06	2.71899e+06	1.53061e+06	2.13639e+06	6.88711e+06	6.3799e+06	6.19355e+06	4.31752e+06
FALSE	High	Master Protein	P47929	Galectin-7 OS=Homo sapiens OX=9606 GN=LGALS7 PE=1 SV=2	0	FALSE	66.907	95	17	20	1516	17	136	15.1	7.62	391811	1488.41	16	14	cell adhesion;other biological processes	non-structural extracellular;nucleus;other cell component	other molecular function	Pf00337	3963; 653499	ENSG00000178934; ENSG00000205076; ENSG00000282902; ENSG00000283082	LGALS7; LGALS7B	hsa:3963; hsa:653499; P47929; Q6IB87			0	0	5.83276e+06	4.98209e+06	7.50918e+06	3.62375e+06	18699.8	1.28197e+06	3.23095e+06	1.32537e+07	1.19733e+06	1.42485e+06	894061	6.74848e+06	1.76968e+07	1.22709e+06	4.3173e+07	2.72333e+07	1.91816e+07	1.93155e+07
FALSE	High	Master Protein	P17213	Bactericidal permeability-increasing protein OS=Homo sapiens OX=9606 GN=BPI PE=1 SV=4	0	FALSE	66.672	38	15	16	591	15	487	53.9	9.38	144454	579.09	15	13	stress response;signal transduction;other biological processes	non-structural extracellular;other membranes;other cytoplasmic organelle;other cell component	other molecular function	Pf01273, Pf02886	671	ENSG00000101425	BPI	B2RCY2; hsa:671; P17213; Q1ZZU8; Q5JRW0; Q8IW58; Q9BYZ9; Q9H1L2; Q9H1M8; Q9H203; Q9UCT4; Q9UD65		Neutrophil degranulation; Toll Like Receptor 4 (TLR4) Cascade; Antimicrobial peptides	3	0	51652.3	173864	1.5643e+06	46482.5		43854.7	404029	5.53587e+06	1.33156e+06	208183	9.92187e+06	1.36974e+06	522911	65568.4	4.41353e+06	1.04316e+07	729372	220869
FALSE	High	Master Protein	Q71DI3	Histone H3.2 OS=Homo sapiens OX=9606 GN=H3C15 PE=1 SV=3	0	FALSE	69.58	64	12	17	2134	1	136	15.4	11.27	691124	1469.6	12	10	cell organization and biogenesis	non-structural extracellular;nucleus;other cell component	nucleic acid binding activity;other molecular function	Pf00125	126961; 333932; 653604	ENSG00000183598; ENSG00000203811; ENSG00000203852	H3C13; H3C14; H3C15	A2BDF6; A6NFS4; hsa:126961; hsa:333932; hsa:653604; Q6B053; Q71DI3	Histone modifications; FBXL10 enhancement of MAP/ERK signaling in diffuse large B-cell lymphoma	Amyloid fiber formation; HCMV Late Events; RUNX1 regulates transcription of genes involved in differentiation of HSCs; HCMV Early Events; Transcriptional regulation by small RNAs; B-WICH complex positively regulates rRNA expression; Formation of the beta-catenin:TCF transactivating complex; Oxidative Stress Induced Senescence; HDACs deacetylate histones; NoRC negatively regulates rRNA expression;…	37	0			365159								338370	69390.6			351565	523038	72215.9	20295.4
FALSE	High	Master Protein	Q9BUF5	Tubulin beta-6 chain OS=Homo sapiens OX=9606 GN=TUBB6 PE=1 SV=1	0	FALSE	66.466	41	16	22	1201	6	446	49.8	4.88	280238	1545.74	15	13	cell cycle OR cell proliferation;cell organization and biogenesis	cytoskeleton;other cell component	cytoskeletal activity;other molecular function	Pf00091, Pf03953	84617	ENSG00000176014	TUBB6	B3KM76; hsa:84617; Q9BUF5; Q9HA42	Alzheimer's disease and miRNA effects; Pathogenic Escherichia coli infection; Parkin-ubiquitin proteasomal system pathway; Alzheimer's disease	Prefoldin mediated transfer of substrate to CCT/TriC; Recruitment of NuMA to mitotic centrosomes; Recycling pathway of L1; Separation of Sister Chromatids; Resolution of Sister Chromatid Cohesion; RHO GTPases Activate Formins; EML4 and NUDC in mitotic spindle formation; MHC class II antigen presentation; COPI-dependent Golgi-to-ER retrograde traffic; Kinesins; Post-chaperonin tubulin folding path…	35	0		77528.7	342183	164093	18281.5		79691	116150	30265.9		1636.66	79795.4			324447	145956	123798	180894
FALSE	High	Master Protein	A0A0A0MRZ8	Immunoglobulin kappa variable 3D-11 OS=Homo sapiens OX=9606 GN=IGKV3D-11 PE=3 SV=6	0	FALSE	66.353	47	17	21	1865	4	115	12.6	5.29	602514	1500.78	17	2	other biological processes	non-structural extracellular;plasma membrane;other membranes;other cell component		Pf07686		ENSG00000211632	IGKV3D-11	A0A0A0MRZ8			0	6	2.12845e+07	1.25744e+07	1.13542e+07	2.65392e+07	1.12685e+07	5.14843e+06	8.41635e+06	4.24015e+06	5.26571e+07	4.55192e+07	1.56133e+07	1.26721e+07	1.68989e+07	1.30575e+07	5.04531e+06	7.86538e+06	1.84465e+07	4.27865e+07
FALSE	High	Master Protein	Q8IUE6	Histone H2A type 2-B OS=Homo sapiens OX=9606 GN=H2AC21 PE=1 SV=3	0	FALSE	66.105	64	14	18	1699	2	130	14	10.89	469618	1971.13	14	6		other cell component	nucleic acid binding activity;other molecular function	Pf00125, Pf16211	317772	ENSG00000184270	H2AC21	hsa:317772; Q8IUE6		HCMV Early Events; Ub-specific processing proteases; HCMV Late Events; UCH proteinases; HDACs deacetylate histones; Metalloprotease DUBs; RMTs methylate histone arginines; HATs acetylate histones	8	0		60589	836239	226949			77535.3	575145		49906.8	1.93189e+06	502297			484492	1.97147e+06	479635	239304
FALSE	High	Master Protein	P63244	Small ribosomal subunit protein RACK1 OS=Homo sapiens OX=9606 GN=RACK1 PE=1 SV=3	0	FALSE	65.898	59	17	24	477	17	317	35.1	7.69	131222	457.96	17	14	cell cycle OR cell proliferation;cell organization and biogenesis;protein metabolism;other metabolic processes;developmental processes;other biological processes	plasma membrane;cytosol;mitochondrion;translational apparatus;nucleus;other cell component	signal transduction activity or receptor binding;enzyme regulator activity;translation activity;other molecular function	Pf00400	10399	ENSG00000204628	RACK1	B3KTJ0; D3DWS0; hsa:10399; P25388; P63244; P99049; Q53HU2; Q5J8M6; Q5VLR4; Q6FH47	Androgen receptor signaling pathway; Brain-derived neurotrophic factor (BDNF) signaling pathway; VEGFA-VEGFR2 signaling; Measles virus infection; Angiotensin II receptor type 1 pathway; TROP2 regulatory signaling; Interferon type I signaling pathways	Regulation of TNFR1 signaling; TNFR1-induced NF-kappa-B signaling pathway; TNFR1-mediated ceramide production	10	0	1.25057e+06	2.51704e+06	2.26408e+06	2.21392e+06	220198	568027	1.41513e+06	5.17656e+06	146934	288630	874476	2.11766e+06	331992	367620	4.52342e+06	4.47572e+06	3.90706e+06	1.71447e+06
FALSE	High	Master Protein	Q9BRK3	Matrix remodeling-associated protein 8 OS=Homo sapiens OX=9606 GN=MXRA8 PE=1 SV=1	0	FALSE	65.895	30	17	18	3910	17	442	49.1	7.23	874246	4757.35	15	17	cell adhesion;developmental processes;other biological processes	plasma membrane;other membranes;ER/Golgi;nucleus;other cell component		Pf07686	54587	ENSG00000162576	MXRA8	B3KTR6; B4DE34; Q5TA39; Q96KC3; Q9BRK3	1p36 copy number variation syndrome	Regulation of Insulin-like Growth Factor (IGF) transport and uptake by Insulin-like Growth Factor Binding Proteins (IGFBPs); Post-translational protein phosphorylation	3	0	2.22844e+07	1.69329e+07	5.95292e+06	2.27976e+07	2.65812e+07	3.21662e+07	2.98708e+07	1.25396e+07	1.19993e+07	1.80123e+07	6.83977e+06	2.7764e+07	9.83988e+06	5.28043e+07	5.74666e+06	1.78482e+07	6.56248e+06	1.51439e+07
FALSE	High	Master Protein	P04908	Histone H2A type 1-B/E OS=Homo sapiens OX=9606 GN=H2AC4 PE=1 SV=2	0	FALSE	68.75	65	15	17	2971	1	130	14.1	11.05	715159	3758.5	15	9	cell organization and biogenesis;other biological processes	nucleus;other cell component	nucleic acid binding activity;other molecular function	Pf00125, Pf16211	3012; 8335	ENSG00000277075; ENSG00000278463	H2AC4; H2AC8	hsa:3012; hsa:8335; P04908; P28001; Q76P63	Proteasome degradation	HCMV Early Events; Ub-specific processing proteases; Amyloid fiber formation; Meiotic synapsis; HCMV Late Events; UCH proteinases; RUNX1 regulates transcription of genes involved in differentiation of HSCs; Transcriptional regulation by small RNAs; Deposition of new CENPA-containing nucleosomes at the centromere; B-WICH complex positively regulates rRNA expression; Formation of the beta-catenin:T…	43	2	11437.9	27640.6	87349.8	7665.42	217697		18645.8	120623	147249	536755	157346					88667.9	265082	195597
FALSE	High	Master Protein	P02730	Band 3 anion transport protein OS=Homo sapiens OX=9606 GN=SLC4A1 PE=1 SV=3	0	FALSE	65.72	25	19	23	178	19	911	101.7	5.19	40644	198.3	18	18	cell organization and biogenesis;stress response;transport;other biological processes	plasma membrane;other membranes;cytoskeleton	transporter activity;cytoskeletal activity;other molecular function	Pf00955, Pf07565	6521	ENSG00000004939	SLC4A1	G4V2I6; hsa:6521; P02730; P78487; Q1ZZ45; Q4KKW9; Q4VB84; Q9UCY7; Q9UDJ1		Erythrocytes take up carbon dioxide and release oxygen; Erythrocytes take up oxygen and release carbon dioxide; Bicarbonate transporters; Defective SLC4A1 causes hereditary spherocytosis type 4 (HSP4), distal renal tubular acidosis (dRTA) and dRTA with hemolytic anemia (dRTA-HA)	4	0	302641	134116		29566.2	41518.2	574649	222280	23275.6	426204	1.22283e+07	191580	463661	449247	4.8031e+06		46625.7	496433	385655
FALSE	High	Master Protein	P04843	Dolichyl-diphosphooligosaccharide--protein glycosyltransferase subunit 1 OS=Homo sapiens OX=9606 GN=RPN1 PE=1 SV=1	0	FALSE	65.661	35	19	20	603	19	607	68.5	6.38	150237	648.26	19	15	protein metabolism;other metabolic processes	other membranes;cytosol;ER/Golgi;other cell component		Pf04597	6184	ENSG00000163902	RPN1	B2R5Z0; D3DNB6; hsa:6184; P04843; Q68DT1	Proteasome degradation; N-glycan biosynthesis	SRP-dependent cotranslational protein targeting to membrane; Asparagine N-linked glycosylation; Maturation of spike protein	5	0	363133	1.10556e+06	1.64174e+06	1.08319e+06	139526	519925	536595	1.82427e+06	94517.8	158595	1.10937e+06	1.59241e+06	255516	190011	2.14939e+06	2.76166e+06	2.02322e+06	1.57202e+06
FALSE	High	Master Protein	P17174	Aspartate aminotransferase, cytoplasmic OS=Homo sapiens OX=9606 GN=GOT1 PE=1 SV=3	0	FALSE	65.616	56	20	20	792	20	413	46.2	7.01	181952	928.44	19	18	other metabolic processes;signal transduction;other biological processes	cytosol;other cell component	other molecular function	Pf00155	2805	ENSG00000120053	GOT1	B2R6R7; B7Z7E9; hsa:2805; P17174; Q5VW80	Alanine and aspartate metabolism; Trans-sulfuration pathway; Amino acid metabolism; NAD metabolism in oncogene-induced senescence and mitochondrial dysfunction-associated senescence; TCA cycle in senescence; Neuroinflammation and glutamatergic signaling; Glycolysis and gluconeogenesis; Metabolic Epileptic Disorders	Gluconeogenesis; Aspartate and asparagine metabolism; Methionine salvage pathway	11	0	3.22674e+06	1.96598e+06	2.52851e+06	3.49519e+06	3.46637e+06	5.08607e+06	3.59729e+06	3.67401e+06	463968	605466	3.45654e+06	4.79413e+06	1.50924e+06	8.31249e+06	3.42629e+06	2.5399e+06	4.10121e+06	1.53011e+06
FALSE	High	Master Protein	Q9HCU0	Endosialin OS=Homo sapiens OX=9606 GN=CD248 PE=1 SV=1	0	FALSE	65.58	25	14	20	1682	14	757	80.8	5.35	410421	1778.55	13	13	cell cycle OR cell proliferation;developmental processes;other biological processes	extracellular matrix;plasma membrane;other membranes;other cell component	other molecular function	Pf00059, Pf14670	57124	ENSG00000174807	CD248	hsa:57124; Q2M2V5; Q3SX55; Q96KB6; Q9HCU0	Burn wound healing		1	0	9.8582e+06	9.51011e+06	8.7912e+06	1.19943e+07	5.40353e+06	4.56886e+06	5.23656e+06	2.27788e+06	7.1273e+06	5.44121e+06	1.42426e+07	1.0448e+07	5.38866e+06	1.29155e+07	6.95089e+06	3.7906e+06	1.37032e+07	6.87631e+06
FALSE	High	Master Protein	P04432	Immunoglobulin kappa variable 1D-39 OS=Homo sapiens OX=9606 GN=IGKV1D-39 PE=3 SV=2	0	FALSE	68.274	44	15	16	797	1	117	12.7	8.66	320347	77.63	15	2	other biological processes	non-structural extracellular;plasma membrane;other membranes;other cell component	other molecular function	Pf07686		ENSG00000251546	IGKV1D-39	P04432		Immunoregulatory interactions between a Lymphoid and a non-Lymphoid cell; Regulation of Complement cascade; Initial triggering of complement; Classical antibody-mediated complement activation; Cell surface interactions at the vascular wall; FCGR activation; Regulation of actin dynamics for phagocytic cup formation; Role of phospholipids in phagocytosis; Scavenging of heme from plasma; Role of LAT…	19	13	5.74877e+07	2.23207e+07	6.96047e+06	1.84182e+07	3.53953e+06	6.10093e+06	4.3224e+06	4.04375e+06	2.17556e+07	3.72248e+07	2.37938e+07	1.30159e+07	4.73302e+06	8.39266e+06	2.26642e+06	3.95058e+06	1.08124e+07	1.10913e+07
FALSE	High	Master Protein	Q8IUL8	Cartilage intermediate layer protein 2 OS=Homo sapiens OX=9606 GN=CILP2 PE=2 SV=2	0	FALSE	65.273	23	20	23	611	20	1156	126.2	8.22	100528	800.34	14	19		non-structural extracellular		Pf00090, Pf13330, Pf13620, Pf13927	148113	ENSG00000160161	CILP2	hsa:148113; Q6NV88; Q8IUL8; Q8N4A6; Q8WV21			0	0	1.46284e+07	4.20629e+06	1.28776e+06	7.45837e+06	1.07625e+06	1.06297e+06	6.09339e+06	5.15148e+06	4.76974e+06	5.39796e+06	3.14609e+06	5.42053e+06	7.94477e+06	5.79824e+06	1.79879e+06	2.98683e+06	2.90594e+06	3.27694e+06
FALSE	High	Master Protein	O00571	ATP-dependent RNA helicase DDX3X OS=Homo sapiens OX=9606 GN=DDX3X PE=1 SV=3	0	FALSE	65.16	35	20	20	279	18	662	73.2	7.18	70021	303.47	20	19	cell-cell signaling;cell cycle OR cell proliferation;cell organization and biogenesis;protein metabolism;RNA metabolism OR transcription;other metabolic processes;stress response;signal transduction;other biological processes	non-structural extracellular;plasma membrane;other membranes;cytosol;cytoskeleton;nucleus;other cell component	enzyme regulator activity;cytoskeletal activity;translation activity;nucleic acid binding activity;other molecular function	Pf00270, Pf00271	1654	ENSG00000215301	DDX3X	A8K538; B4E3E8; hsa:1654; O00571; O15536	Novel intracellular components of RIG-I-like receptor pathway; Hepatitis B infection	Neutrophil degranulation	3	2	355336	1.12457e+06	2.94692e+06	1.36644e+06		367048	611558	1.98716e+06	477232	168695	477234	2.26933e+06	364936	265320	2.35024e+06	3.44535e+06	1.97595e+06	1.46401e+06
FALSE	High	Master Protein	P40227	T-complex protein 1 subunit zeta OS=Homo sapiens OX=9606 GN=CCT6A PE=1 SV=3	0	FALSE	65.099	37	18	21	492	18	531	58	6.68	118274	436.99	18	17	protein metabolism;other metabolic processes;other biological processes	cytosol;cytoskeleton;other cell component	other molecular function	Pf00118	908	ENSG00000146731	CCT6A	A6NCD2; hsa:908; P40227; Q3KP28; Q75LP4; Q96S46	16p11.2 proximal deletion syndrome	Formation of tubulin folding intermediates by CCT/TriC; Association of TriC/CCT with target proteins during biosynthesis; Cooperation of PDCL (PhLP1) and TRiC/CCT in G-protein beta folding; Prefoldin mediated transfer of substrate to CCT/TriC; RHOBTB2 GTPase cycle; Folding of actin by CCT/TriC	7	0	672916	1.8039e+06	1.41111e+06	1.6228e+06	469627	980247	1.19249e+06	4.235e+06	202749	398045	543442	2.29403e+06	801315	1.48909e+06	3.4716e+06	4.28327e+06	2.37263e+06	2.00426e+06
FALSE	High	Master Protein	P01034	Cystatin-C OS=Homo sapiens OX=9606 GN=CST3 PE=1 SV=1	0	FALSE	64.999	56	11	20	2250	11	146	15.8	8.75	528326	2296.22	11	6	cell organization and biogenesis;stress response;other biological processes	non-structural extracellular;plasma membrane;other membranes;ER/Golgi;other cell component	enzyme regulator activity;other molecular function	Pf00031	1471	ENSG00000101439	CST3	B2R5J9; D3DW42; hsa:1471; P01034; Q6FGW9		Neutrophil degranulation; Amyloid fiber formation; Regulation of Insulin-like Growth Factor (IGF) transport and uptake by Insulin-like Growth Factor Binding Proteins (IGFBPs); Post-translational protein phosphorylation	4	0	1.64083e+07	9.06516e+06	3.21301e+06	1.08638e+07	9.26958e+06	9.00594e+06	9.56969e+06	4.36748e+06	6.5914e+06	1.47047e+07	5.94738e+06	7.50895e+06	1.81552e+07	1.00453e+07	1.21864e+07	4.79837e+06	1.07054e+07	6.25165e+06
FALSE	High	Master Protein	Q6ZVX7	F-box only protein 50 OS=Homo sapiens OX=9606 GN=NCCRP1 PE=1 SV=1	0	FALSE	64.895	41	15	20	936	15	275	30.8	6.62	268645	1106.18	15	10	protein metabolism;other metabolic processes;other biological processes	cytosol;other cell component		Pf04300	342897	ENSG00000188505	NCCRP1	hsa:342897; Q6NVV5; Q6ZVX7			0	0	3.0211e+06	8.15783e+06	9.61512e+06	8.89441e+06		1.0051e+06	3.6752e+06	2.15218e+07	1.14442e+06	966514	2.19453e+06	9.10626e+06	1.6587e+06	1.66436e+06	1.31633e+07	2.28158e+07	1.09554e+07	1.00153e+07
FALSE	High	Master Protein	Q9BYE9	Cadherin-related family member 2 OS=Homo sapiens OX=9606 GN=CDHR2 PE=1 SV=2	0	FALSE	64.838	16	18	18	994	18	1310	141.5	4.5	214915	1113.49	16	17	cell adhesion;cell organization and biogenesis;other biological processes	plasma membrane;other membranes;other cell component	other molecular function	Pf00028	54825	ENSG00000074276	CDHR2	A1L3U4; A6NC80; hsa:54825; Q9BYE9; Q9NXP8	5q35 copy number variation		1	0	1.79581e+06	4.44785e+06	1.02145e+06	5.72907e+06	5.09573e+06	6.70676e+06	3.62417e+06	939542	1.07588e+07	1.05962e+07	6.4495e+06	6.46984e+06	1.24571e+06	9.1375e+06	269474	1.18146e+06	3.15103e+06	5.35029e+06
FALSE	High	Master Protein	P00491	Purine nucleoside phosphorylase OS=Homo sapiens OX=9606 GN=PNP PE=1 SV=2	0	FALSE	64.679	60	15	18	611	15	289	32.1	6.95	136041	619.38	15	15	other metabolic processes;other biological processes	non-structural extracellular;cytosol;other cell component	other molecular function	Pf01048	4860	ENSG00000198805; ENSG00000291814	PNP	B2R8S5; D3DS00; hsa:4860; P00491; Q15160; Q5PZ03	VEGFA-VEGFR2 signaling	Neutrophil degranulation; Purine catabolism; Ribavirin ADME; Purine salvage; Defective PNP disrupts phosphorolysis of (deoxy)guanosine and (deoxy)inosine	6	0	502424	610056	785488	808415	244261	780331	1.22277e+06	1.38522e+06	314913	807306	4.29452e+06	1.05509e+06	804523	2.38968e+06	2.03776e+06	2.64537e+06	2.12477e+06	768839
FALSE	High	Master Protein	P08582	Melanotransferrin OS=Homo sapiens OX=9606 GN=MELTF PE=1 SV=2	0	FALSE	64.346	34	19	20	864	18	738	80.2	5.94	193456	629.1	18	18	transport;other biological processes	non-structural extracellular;plasma membrane;other membranes;ER/Golgi;other cytoplasmic organelle;other cell component	other molecular function	Pf00405	4241	ENSG00000163975	MELTF	hsa:4241; P08582; Q9BQE2	3q29 copy number variation syndrome	Regulation of Insulin-like Growth Factor (IGF) transport and uptake by Insulin-like Growth Factor Binding Proteins (IGFBPs); Post-translational protein phosphorylation; Post-translational modification: synthesis of GPI-anchored proteins	4	0	4.24672e+06	5.0183e+06	595761	3.25682e+06	2.48028e+06	3.02945e+06	6.88856e+06	1.87983e+06	1.33137e+06	1.57224e+06	1.74903e+06	3.52112e+06	1.96951e+06	1.36378e+07	1.4217e+06	2.37147e+06	1.48413e+06	1.3439e+06
FALSE	High	Master Protein	P34896	Serine hydroxymethyltransferase, cytosolic OS=Homo sapiens OX=9606 GN=SHMT1 PE=1 SV=1	0	FALSE	64.33	35	16	19	771	16	483	53	7.71	181368	727.67	16	14	cell organization and biogenesis;other metabolic processes;other biological processes	cytosol;nucleus;other cell component	nucleic acid binding activity;other molecular function	Pf00464	6470	ENSG00000176974; ENSG00000284320	SHMT1	B4DPM9; D3DXD0; hsa:6470; P34896; Q96HY0; Q9UMD1; Q9UMD2	Glycine metabolism; Folate metabolism; One-carbon metabolism; Trans-sulfuration, one-carbon metabolism and related pathways; One-carbon metabolism and related pathways; Clear cell renal cell carcinoma pathways; Male infertility; Neuroinflammation and glutamatergic signaling; Spina bifida; Metabolic Epileptic Disorders; Smith-Magenis and Potocki-Lupski syndrome copy number variation	Metabolism of folate and pterines; Carnitine synthesis	13	0	3.80984e+06	2.21564e+06	1.18807e+06	2.00318e+06	1.47741e+06	3.46949e+06	4.84204e+06	3.07175e+06	423534	405725	406686	6.17609e+06	2.21032e+06	9.36332e+06	4.35351e+06	3.81304e+06	3.57436e+06	2.10538e+06
FALSE	High	Master Protein	Q9UGT4	Sushi domain-containing protein 2 OS=Homo sapiens OX=9606 GN=SUSD2 PE=1 SV=1	0	FALSE	64.153	26	14	18	1274	14	822	90.2	6.28	333820	1414.26	14	11	other biological processes	non-structural extracellular;plasma membrane;other membranes		Pf00084, Pf00094, Pf03782	56241	ENSG00000099994	SUSD2	hsa:56241; Q9H5Y6; Q9UGT4	10q22q23 copy number variation		1	0	1.13642e+07	8.22461e+06	1.51655e+06	7.80819e+06	9.43458e+06	9.75018e+06	2.02052e+07	7.83814e+06	7.33783e+06	5.4036e+06	3.66587e+06	5.59293e+06	3.93649e+06	1.33967e+07	4.45962e+06	6.96895e+06	5.64131e+06	4.76076e+06
FALSE	High	Master Protein	P07858	Cathepsin B OS=Homo sapiens OX=9606 GN=CTSB PE=1 SV=3	0	FALSE	64.105	48	15	20	864	15	339	37.8	6.3	223643	627.56	14	12	protein metabolism;other metabolic processes;other biological processes	non-structural extracellular;plasma membrane;other membranes;other cytoplasmic organelle;other cell component	other molecular function	Pf00112, Pf08127	1508	ENSG00000164733; ENSG00000285132	CTSB	B3KQR5; B3KRR5; hsa:1508; P07858; Q503A6; Q96D87	Ebola virus infection in host; 8p23.1 copy number variation syndrome	Neutrophil degranulation; MHC class II antigen presentation; Collagen degradation; Assembly of collagen fibrils and other multimeric structures; Trafficking and processing of endosomal TLR	7	0	3.33279e+06	5.73986e+06	3.73701e+06	2.77888e+06	8.13454e+06	3.6834e+06	4.63159e+06	4.1388e+06	4.70287e+06	9.55625e+06	5.82222e+06	5.62496e+06	5.47276e+06	7.95917e+06	4.45463e+06	3.16264e+06	9.81489e+06	5.47073e+06
FALSE	High	Master Protein	P61158	Actin-related protein 3 OS=Homo sapiens OX=9606 GN=ACTR3 PE=1 SV=3	0	FALSE	64.096	35	14	18	864	14	418	47.3	5.88	217575	839.28	14	12	cell cycle OR cell proliferation;cell organization and biogenesis;stress response;other biological processes	cytosol;cytoskeleton;nucleus;other cell component	cytoskeletal activity;other molecular function	Pf00022	10096	ENSG00000115091	ACTR3	hsa:10096; P32391; P61158; Q53QM2	Physico-chemical features and toxicity-associated pathways	Regulation of actin dynamics for phagocytic cup formation; FCGR3A-mediated phagocytosis; RHO GTPases Activate WASPs and WAVEs; Clathrin-mediated endocytosis; EPHB-mediated forward signaling	6	0	3.1984e+06	4.69627e+06	2.83172e+06	4.64634e+06	1.06796e+06	946553	2.74402e+06	1.04402e+07	3.41404e+06	3.99937e+06	5.3341e+06	2.66351e+06	1.15803e+06	2.36267e+06	4.70212e+06	7.98787e+06	4.19969e+06	4.4216e+06
FALSE	High	Master Protein	Q9BY67	Cell adhesion molecule 1 OS=Homo sapiens OX=9606 GN=CADM1 PE=1 SV=2	0	FALSE	64.093	28	11	20	1258	11	442	48.5	5.07	361941	1179.48	11	6	cell adhesion;developmental processes;other biological processes	plasma membrane;other membranes;other cell component	signal transduction activity or receptor binding;other molecular function	Pf07686, Pf08205, Pf13927	23705	ENSG00000182985	CADM1	A4FVB5; F5H0J4; H0YGA7; H1ZZV9; H1ZZW1; H1ZZW2; hsa:23705; Q86WB8; Q8N2F4; Q9BY67; X5D2C8	Splicing factor NOVA regulated synaptic proteins	Nectin/Necl trans heterodimerization	3	0	1.22172e+06	4.97922e+06	1.54238e+06	5.63895e+06	1.13216e+07	6.62992e+06	7.31532e+06	2.37691e+06	6.57165e+06	4.20901e+06	1.36964e+07	4.2102e+06	8.98694e+06	1.9708e+07	2.25158e+06	4.36969e+06	5.07711e+06	4.42098e+06
FALSE	High	Master Protein	Q7Z7M0	Multiple epidermal growth factor-like domains protein 8 OS=Homo sapiens OX=9606 GN=MEGF8 PE=1 SV=2	0	FALSE	64.008	8	17	20	1946	17	2845	302.9	6.87	366018	1831.02	14	17	cell organization and biogenesis;developmental processes;signal transduction;other biological processes	other membranes;nucleus	other molecular function	Pf00053, Pf00431, Pf01437, Pf07645, Pf12947, Pf13415, Pf13418, Pf13854	1954	ENSG00000105429	MEGF8	A8KAY0; hsa:1954; O75097; Q7Z7M0			0	0	9.06037e+06	2.37775e+06	781445	3.13321e+06	4.06527e+06	3.99727e+06	9.21454e+06	2.43384e+06	1.5093e+06	1.60825e+06	1.89483e+06	5.38077e+06	1.56304e+06	9.68303e+06	2.00135e+06	1.61999e+06	2.30239e+06	1.992e+06
FALSE	High	Master Protein	P98088	Mucin-5AC OS=Homo sapiens OX=9606 GN=MUC5AC PE=1 SV=4	0	FALSE	63.998	8	21	22	460	16	5654	585.2	7.02	103571	456.03	20	20		non-structural extracellular;extracellular matrix;plasma membrane;other membranes;ER/Golgi	extracellular structural activity;other molecular function	Pf00094, Pf01826, Pf08742, Pf13330	4586	ENSG00000215182; ENSG00000291363	MUC5AC	A0A096LPK4; hsa:4586; O60460; O76065; P98088; Q13792; Q14425; Q658Q1; Q7M4S5; Q8N4M9; Q8WWQ3; Q8WWQ4; Q8WWQ5	Comprehensive IL-17A signaling; IL-19 signaling pathway	Dectin-2 family; Termination of O-glycan biosynthesis; Defective GALNT3 causes HFTC; Defective C1GALT1C1 causes TNPS; Defective GALNT12 causes CRCS1	8	0	308357	478695	31051.1	20366	1.91922e+06	2.06446e+07	115337	496735	422871	701352	79852.3	16563.2		387215	254362	1.92575e+06	454589	586845
FALSE	High	Master Protein	P00918	Carbonic anhydrase 2 OS=Homo sapiens OX=9606 GN=CA2 PE=1 SV=2	0	FALSE	63.833	65	14	21	1604	14	260	29.2	7.4	316069	1767.73	14	11	other metabolic processes;transport;signal transduction;other biological processes	plasma membrane;other membranes;cytosol;other cell component	other molecular function	Pf00194	760	ENSG00000104267	CA2	B2R7G8; hsa:760; P00918; Q6FI12; Q96ET9	Proximal tubule transport	Reversible hydration of carbon dioxide; Erythrocytes take up carbon dioxide and release oxygen; Erythrocytes take up oxygen and release carbon dioxide	4	0	5.60692e+06	3.67846e+06	1.26845e+06	6.16581e+06	9.03224e+06	1.75282e+07	9.8559e+06	6.05922e+06	1.28881e+06	1.35545e+07	1.9884e+06	6.6963e+06	9.07043e+06	2.09262e+07	4.24374e+06	3.81025e+06	4.42254e+06	6.32383e+06
FALSE	High	Master Protein	O75874	Isocitrate dehydrogenase [NADP] cytoplasmic OS=Homo sapiens OX=9606 GN=IDH1 PE=1 SV=2	0	FALSE	63.808	44	20	23	952	18	414	46.6	7.01	233092	721.14	20	17	other metabolic processes;stress response;developmental processes;other biological processes	non-structural extracellular;cytosol;mitochondrion;other cytoplasmic organelle;other cell component	other molecular function	Pf00180	3417	ENSG00000138413	IDH1	hsa:3417; O75874; Q567U4; Q6FHQ6; Q7Z3V0; Q93090; Q9NTJ9; Q9UKW8	Glutathione metabolism; TCA cycle and deficiency of pyruvate dehydrogenase complex (PDHc); Amino acid metabolism	Peroxisomal protein import; Neutrophil degranulation; Abnormal conversion of 2-oxoglutarate to 2-hydroxyglutarate; NADPH regeneration; NFE2L2 regulating TCA cycle genes	8	0	2.30263e+06	2.83701e+06	1.19997e+06	3.18957e+06	1.44994e+06	4.13865e+06	4.40822e+06	4.20939e+06	764625	562153	3.02951e+06	4.89923e+06	3.71435e+06	5.28255e+06	4.88981e+06	5.16297e+06	3.65707e+06	2.94491e+06
FALSE	High	Master Protein	Q9H3G5	Probable serine carboxypeptidase CPVL OS=Homo sapiens OX=9606 GN=CPVL PE=1 SV=2	0	FALSE	63.734	40	16	21	1564	16	476	54.1	5.62	377390	1796.03	15	13	protein metabolism		other molecular function	Pf00450	54504	ENSG00000106066	CPVL	A4D1A4; hsa:54504; Q6UX20; Q8NBL7; Q96AR7; Q9H3G5; Q9HB41			0	0	1.18593e+07	4.5478e+06	1.42706e+06	3.34696e+06	1.53244e+07	1.48326e+07	6.29157e+06	3.61834e+06	2.61085e+06	3.05271e+06	2.89477e+06	1.28401e+07	4.15948e+06	1.40159e+07	5.88219e+06	4.48433e+06	6.57854e+06	4.47601e+06
FALSE	High	Master Protein	P17858	ATP-dependent 6-phosphofructokinase, liver type OS=Homo sapiens OX=9606 GN=PFKL PE=1 SV=6	0	FALSE	63.731	31	20	23	445	16	780	85	7.5	93316	458.86	19	17	other metabolic processes;other biological processes	non-structural extracellular;cytosol;other cell component	kinase activity;other molecular function	Pf00365	5211	ENSG00000141959	PFKL	hsa:5211; P17858; Q96A64; Q96IH4; Q9BR91	Photodynamic therapy-induced HIF-1 survival signaling; Clear cell renal cell carcinoma pathways; Metabolic reprogramming in colon cancer; Insulin signaling; Disorders of fructose metabolism; Glycolysis and gluconeogenesis; Metabolic Epileptic Disorders	Neutrophil degranulation; Glycolysis	9	5	813956	1.38774e+06	660844	1.04471e+06	86271	1.04552e+06	491390	2.40977e+06		419346	441532	1.55332e+06	576996	989700	2.84171e+06	3.27952e+06	1.04655e+06	1.45312e+06
FALSE	High	Master Protein	P09467	Fructose-1,6-bisphosphatase 1 OS=Homo sapiens OX=9606 GN=FBP1 PE=1 SV=5	0	FALSE	63.557	45	14	22	844	13	338	36.8	6.99	213946	964.67	14	13	other metabolic processes;stress response;other biological processes	cytosol;nucleus;other cell component	other molecular function	Pf00316, Pf18913	2203	ENSG00000165140	FBP1	hsa:2203; O75571; P09467; Q53F94; Q96E46	Angiopoietin-like protein 8 regulatory pathway; Disorders of fructose metabolism; Glycolysis and gluconeogenesis; Metabolic Epileptic Disorders	Gluconeogenesis	5	2	4.62322e+06	2.01816e+06	1.11216e+06	2.56835e+06	782290	2.54356e+06	4.04876e+06	3.76602e+06	1.44352e+06	848675	1.38722e+06	3.78129e+06	4.82311e+06	1.60137e+07	4.27701e+06	3.16249e+06	4.69456e+06	2.71222e+06
FALSE	High	Master Protein	P43251	Biotinidase OS=Homo sapiens OX=9606 GN=BTD PE=1 SV=2	0	FALSE	63.46	27	12	24	906	12	543	61.1	6.25	180036	1229	11	11	other metabolic processes;developmental processes	non-structural extracellular;mitochondrion	other molecular function	Pf00795, Pf19018	686	ENSG00000169814	BTD	A6NHF2; B2R865; B4DFX1; B4DLJ9; B7Z7C9; F8W1Q3; hsa:686; P43251; Q96EM9		Biotin transport and metabolism; Defective BTD causes biotidinase deficiency	2	0	3.85117e+06	6.59499e+06	3.66191e+06	7.54348e+06	6.71813e+06	4.41885e+06	4.92014e+06	2.14685e+06	8.19892e+06	8.51121e+06	1.0778e+07	4.52915e+06	2.67821e+06	8.03274e+06	2.13839e+06	3.15293e+06	8.99812e+06	1.05149e+07
FALSE	High	Master Protein	Q9NZH0	G-protein coupled receptor family C group 5 member B OS=Homo sapiens OX=9606 GN=GPRC5B PE=2 SV=2	0	FALSE	63.36	21	9	21	1324	9	403	44.8	8.24	242762	1984.19	9	6	signal transduction;other biological processes	non-structural extracellular;plasma membrane;other membranes;cytosol;nucleus;other cell component	signal transduction activity or receptor binding;enzyme regulator activity;other molecular function	Pf00003	51704	ENSG00000167191	GPRC5B	D2DFB0; hsa:51704; O75205; Q8NBZ8; Q9NZH0	GPCRs, class C metabotropic glutamate, pheromone		1	0	4.61777e+06	8.01918e+06	781060	3.34622e+06	9.53251e+06	8.11309e+06	1.4737e+07	7.2883e+06	2.07005e+06	2.0232e+06	7.51739e+06	1.20277e+07	2.33451e+07	3.49787e+07	5.51614e+06	5.19892e+06	2.63788e+06	3.10238e+06
FALSE	High	Master Protein	P08294	Extracellular superoxide dismutase [Cu-Zn] OS=Homo sapiens OX=9606 GN=SOD3 PE=1 SV=2	0	FALSE	63.304	36	12	20	1873	12	240	25.8	6.61	457414	2505.77	11	9	other metabolic processes;stress response;other biological processes	extracellular matrix;ER/Golgi	other molecular function	Pf00080	6649	ENSG00000109610	SOD3	P08294; Q5U781; Q6FHA2	Selenium micronutrient network; Vitamin B12 metabolism; Folate metabolism; Trans-sulfuration, one-carbon metabolism and related pathways; Nuclear receptors meta-pathway; NRF2 pathway; Copper homeostasis; One-carbon metabolism and related pathways; Oxidative stress response; Male infertility	Detoxification of Reactive Oxygen Species; NFE2L2 regulating anti-oxidant/detoxification enzymes	12	0	2.10848e+07	6.55262e+06	2.10233e+06	1.32897e+07	1.6404e+07	1.43871e+07	1.39877e+07	6.2193e+06	6.66898e+06	8.19168e+06	3.68793e+06	1.65821e+07	1.36026e+07	1.18759e+07	4.97636e+06	6.26031e+06	7.1446e+06	1.09941e+07
FALSE	High	Master Protein	P07951	Tropomyosin beta chain OS=Homo sapiens OX=9606 GN=TPM2 PE=1 SV=1	0	FALSE	63.288	41	18	22	532	4	284	32.8	4.7	130508	513.94	16	15	cell organization and biogenesis;other biological processes	cytosol;cytoskeleton	cytoskeletal activity;other molecular function	Pf00261	7169	ENSG00000198467	TPM2	A6NM85; hsa:7169; P06468; P07951; Q13894; Q53FM4; Q5TCU4; Q5TCU7; Q9UH67	Striated muscle contraction pathway; 5q35 copy number variation	Smooth Muscle Contraction; Striated Muscle Contraction	4	0		92707.4	12873.9	35172.7								63690.8	159985	50600.8	149152	12886.7	67024.4	14248.5
FALSE	High	Master Protein	P51991	Heterogeneous nuclear ribonucleoprotein A3 OS=Homo sapiens OX=9606 GN=HNRNPA3 PE=1 SV=2	0	FALSE	63.28	40	16	21	472	13	378	39.6	9.01	119612	295.18	15	13	RNA metabolism OR transcription;other metabolic processes	nucleus;other cell component	nucleic acid binding activity	Pf00076	220988	ENSG00000170144	HNRNPA3	D3DPF4; hsa:220988; P51991; Q53RW7; Q6URK5		mRNA Splicing - Major Pathway; Processing of Capped Intron-Containing Pre-mRNA	2	0	414173	1.26436e+06	1.39971e+06	925565	40210.8	1.0974e+06	516790	1.7654e+06	89476.8	63498.9	575721	1.35947e+06	499546	267688	1.72021e+06	2.07659e+06	944414	1.41973e+06
FALSE	High	Master Protein	P40939	Trifunctional enzyme subunit alpha, mitochondrial OS=Homo sapiens OX=9606 GN=HADHA PE=1 SV=2	0	FALSE	63.262	26	17	21	490	17	763	82.9	9.04	109874	592.34	17	16	other metabolic processes;other biological processes	other membranes;mitochondrion	other molecular function	Pf00378, Pf00725, Pf02737	3030	ENSG00000084754	HADHA	B2R7L4; B4DYP2; hsa:3030; P40939; Q16679; Q53T69; Q53TA2; Q96GT7; Q9UQC5	Fatty acid beta-oxidation; Mitochondrial long chain fatty acid beta-oxidation; Valproic acid pathway; Mitochondrial fatty acid oxidation disorders; Sudden infant death syndrome (SIDS) susceptibility pathways	Acyl chain remodeling of CL; mitochondrial fatty acid beta-oxidation of unsaturated fatty acids; Beta oxidation of decanoyl-CoA to octanoyl-CoA-CoA; Beta oxidation of octanoyl-CoA to hexanoyl-CoA; Beta oxidation of hexanoyl-CoA to butanoyl-CoA; Beta oxidation of myristoyl-CoA to lauroyl-CoA; Beta oxidation of lauroyl-CoA to decanoyl-CoA-CoA; Beta oxidation of palmitoyl-CoA to myristoyl-CoA	13	0	208067	1.67788e+06	1.43639e+06	1.93243e+06	768709	3.8817e+06	1.07079e+06	2.94056e+06		231971	1.36645e+06	4.67949e+06	453930	626443	1.71598e+06	3.71758e+06	1.62783e+06	2.12504e+06
FALSE	High	Master Protein	P14550	Aldo-keto reductase family 1 member A1 OS=Homo sapiens OX=9606 GN=AKR1A1 PE=1 SV=3	0	FALSE	63.251	52	15	17	1238	13	325	36.6	6.79	276875	1632.95	13	12	other metabolic processes;other biological processes	plasma membrane;other membranes;cytosol;other cell component	other molecular function	Pf00248	10327	ENSG00000117448	AKR1A1	A8KAL8; D3DQ04; hsa:10327; P14550; Q6IAZ4	Benzo(a)pyrene metabolism; Metapathway biotransformation Phase I and II	Glutathione conjugation; Formation of xylulose-5-phosphate	4	3	3.24213e+06	1.67155e+06	2.17234e+06	2.40769e+06	2.40506e+06	3.38447e+06	3.81716e+06	2.51301e+06	1.03772e+06	792074	726119	3.92045e+06	3.89362e+06	3.94152e+06	4.86406e+06	2.76126e+06	2.25941e+06	2.01696e+06
FALSE	High	Master Protein	O00187	Mannan-binding lectin serine protease 2 OS=Homo sapiens OX=9606 GN=MASP2 PE=1 SV=4	0	FALSE	63.215	14	14	16	4967	13	686	75.7	5.63	1279763	5262.5	13	9	protein metabolism;stress response;other biological processes	non-structural extracellular	other molecular function	Pf00084, Pf00089, Pf00431, Pf07645	10747	ENSG00000009724	MASP2	A8K458; A8MWJ2; hsa:10747; O00187; O75754; Q5TEQ5; Q5TER0; Q96QG4; Q9BZH0; Q9H498; Q9H499; Q9UBP3; Q9UC48; Q9ULC7; Q9UMV3; Q9Y270	Complement system; Dengue-2 interactions with complement and coagulation cascades; Complement system in neuronal development and plasticity; Complement-mediated inflammation of pulmonary alveolus in COVID-19 (hypothetical pathway); Complement activation; Complement and coagulation cascades		6	0	2.73546e+08	2.58062e+08	6.57894e+07	9.31371e+07	4.59191e+07	1.72498e+07	2.88401e+07	1.43813e+07	1.23833e+08	8.51757e+07	2.05788e+07	7.6115e+07	1.29818e+08	7.36508e+07	1.10333e+07	9.14233e+06	1.74743e+07	7.16532e+07
FALSE	High	Master Protein	Q7KZF4	Staphylococcal nuclease domain-containing protein 1 OS=Homo sapiens OX=9606 GN=SND1 PE=1 SV=1	0	FALSE	63.179	26	20	21	242	20	910	101.9	7.17	61558	252.51	20	17	RNA metabolism OR transcription;other metabolic processes;other biological processes	cytosol;nucleus;other cell component	nucleic acid binding activity;other molecular function	Pf00565, Pf00567	27044	ENSG00000197157	SND1	hsa:27044; Q13122; Q7KZF4; Q96AG0	VEGFA-VEGFR2 signaling	Signaling by BRAF and RAF1 fusions	2	0	380798	505630	997900	928326	79299.8	160071	319952	2.32638e+06	29418.4	80169	226671	536468	108396	165226	1.11708e+06	2.0269e+06	880025	895590
FALSE	High	Master Protein	Q8NFZ8	Cell adhesion molecule 4 OS=Homo sapiens OX=9606 GN=CADM4 PE=1 SV=1	0	FALSE	63.021	41	16	23	3044	16	388	42.8	6.3	669300	3949.93	12	14	cell adhesion;other biological processes	other membranes;other cell component	signal transduction activity or receptor binding;other molecular function	Pf07686, Pf08205, Pf13927	199731	ENSG00000105767	CADM4	B2R7L5; hsa:199731; Q8NFZ8; Q9Y4A4			0	0	1.88396e+07	2.1825e+07	4.95106e+06	2.03899e+07	1.77125e+07	2.48208e+07	4.22968e+07	1.31328e+07	1.14853e+07	1.00311e+07	4.10149e+07	2.82094e+07	1.76559e+07	7.88005e+07	9.36059e+06	1.26488e+07	1.97007e+07	1.48824e+07
FALSE	High	Master Protein	P01599	Immunoglobulin kappa variable 1-17 OS=Homo sapiens OX=9606 GN=IGKV1-17 PE=1 SV=2	0	FALSE	64.404	39	13	14	768	1	117	12.8	8.68	313891	99.53	13	2	other biological processes	non-structural extracellular;plasma membrane;other membranes;other cell component	other molecular function	Pf07686		ENSG00000240382; ENSG00000281978	IGKV1-17	A0A0B4J1Z4; P01599; P01610		Initial triggering of complement; Classical antibody-mediated complement activation; Immunoregulatory interactions between a Lymphoid and a non-Lymphoid cell; Cell surface interactions at the vascular wall; FCGR activation; Regulation of actin dynamics for phagocytic cup formation; Role of phospholipids in phagocytosis; Scavenging of heme from plasma; Role of LAT2/NTAL/LAB on calcium mobilization…	19	0	290323	84849.6		145964	75520		49068.1	14067.6	219048	217316	134525	43090.2	4.25932e+06	149943	150641	39588.3	493815	658872
[truncated: 3,613 more rows]
[truncated: 50 more columns]

## Sheet: Supplementary Table 2
Supplementary Table 2 – Statistically Analyzed Urinary Proteins with Relative Abundance Data
Accession ID	t.stat	p.value	log10(p-value)	FDR
[truncated: 2,347 more rows]

[truncated: 1 more sheets: Supplementary Table 3]
